# Supplementary material for: Analytical models representing X-ray form factors of ions
Source: Acta Crystallogr A Found Adv. 2024 Jan 1;80(Pt 1):129–36. doi: 10.1107/S2053273323010550 (PMC10833360; doi:10.1107/S2053273323010550)
Supplement: Supplementary file 2 [file a-80-00129-sup2.txt]

begin:
entry no.:
1
Sc
Z (atomic number):
21
Z0 (number of electrons):
21
Alpha:
0.09530741703
c1-c6:
0.4882311582	1.053438131	1.549189116	1.384740711	1.638934473	1.397633821
d1-d6:
0.7413944869	3.197845249	8.047135113	22.16413510	58.70266814	123.7885479
end:

begin:
entry no.:
2
Sc(1+)
Z (atomic number):
21
Z0 (number of electrons):
20
Alpha:
0.08393776655
c1-c6:
0.4242020106	0.8181023008	1.210702911	0.8125601890	0.5807966723	0.1439504960
d1-d6:
0.6778777524	2.863081233	6.673607036	14.79227834	37.65994400	94.44806033
end:

begin:
entry no.:
3
Sc(2+)
Z (atomic number):
21
Z0 (number of electrons):
19
Alpha:
0.07552781662
c1-c5:
0.3810556542	0.7447138883	1.119889723	0.4634672062	0.08232297484
d1-d5:
0.6421903789	2.782050410	6.671134600	15.65659733	46.54067302
end:

begin:
entry no.:
4
Sc(3+)
Z (atomic number):
21
Z0 (number of electrons):
18
Alpha:
0.06545531443
c1-c4:
0.3352742889	0.6699411957	0.9430153336	0.2193610915
d1-d4:
0.5898055885	2.665588324	6.445923896	14.94358611
end:

begin:
entry no.:
5
Ti
Z (atomic number):
22
Z0 (number of electrons):
22
Alpha:
0.06535209983
c1-c6:
0.3845362963	0.7521710922	1.350278517	1.366225995	1.616378671	1.056287481
d1-d6:
0.5008235772	2.182354601	5.393027564	13.37367096	39.11397948	105.0863701
end:

begin:
entry no.:
6
Ti(1+)
Z (atomic number):
22
Z0 (number of electrons):
21
Alpha:
0.08193101597
c1-c5:
0.4253641112	0.8979858619	1.236902832	0.8159237231	0.4853039096
d1-d5:
0.6385956659	2.750013479	6.679768338	16.25824181	43.44182423
end:

begin:
entry no.:
7
Ti(2+)
Z (atomic number):
22
Z0 (number of electrons):
20
Alpha:
0.06057255569
c1-c5:
0.3332421442	0.6534954324	1.138503053	0.6314964064	0.1099941118
d1-d5:
0.4971983385	2.185069236	5.465544855	13.78273190	47.30801667
end:

begin:
entry no.:
8
Ti(3+)
Z (atomic number):
22
Z0 (number of electrons):
19
Alpha:
0.08409860455
c1-c4:
0.4023748378	0.8737588595	0.7960918026	0.1419687804
d1-d4:
0.7262546049	3.126029354	7.461362992	18.81436137
end:

begin:
entry no.:
9
V
Z (atomic number):
23
Z0 (number of electrons):
23
Alpha:
0.06672398180
c1-c6:
0.4038099658	0.8875317255	1.330982506	1.202180008	1.358029316	0.6369771472
d1-d6:
0.5005796606	2.266549903	5.683336876	13.67995283	36.78051298	102.9170571
end:

begin:
entry no.:
10
V(1+)
Z (atomic number):
23
Z0 (number of electrons):
22
Alpha:
0.1075946867
c1-c4:
0.5404119253	1.221210273	1.229139187	0.7148989111
d1-d4:
0.8257306068	3.426523523	9.177218945	28.92822357
end:

begin:
entry no.:
11
V(2+)
Z (atomic number):
23
Z0 (number of electrons):
21
Alpha:
0.09110773595
c1-c4:
0.4449131637	0.9758679110	0.9886956934	0.3948391404
d1-d4:
0.7130014292	2.963131375	7.302108160	19.72240792
end:

begin:
entry no.:
12
V(3+)
Z (atomic number):
23
Z0 (number of electrons):
20
Alpha:
0.06842406085
c1-c5:
0.3515573168	0.7098376731	0.8079897508	0.3696967097	0.04029610659
d1-d5:
0.5615381219	2.409713989	5.416385254	11.78002284	74.06071784
end:

begin:
entry no.:
13
Cr
Z (atomic number):
24
Z0 (number of electrons):
24
Alpha:
0.09864424356
c1-c5:
0.5035281187	1.082853508	1.282868572	1.250243394	1.247400200
d1-d5:
0.6767545510	2.724320248	6.691898767	17.13496275	49.23834703
end:

begin:
entry no.:
14
Cr(1+)
Z (atomic number):
24
Z0 (number of electrons):
23
Alpha:
0.05338898540
c1-c6:
0.3704451336	0.8547640397	1.181286793	0.7890814063	0.4373243406	0.05872179026
d1-d6:
0.4350558400	2.098631463	5.373990096	12.80938903	32.02719580	220.0366080
end:

begin:
entry no.:
15
Cr(2+)
Z (atomic number):
24
Z0 (number of electrons):
22
Alpha:
0.09594884745
c1-c4:
0.4667578192	0.9727893779	0.9358675595	0.3979225303
d1-d4:
0.7221098779	2.855084957	6.922199737	18.62605280
end:

begin:
entry no.:
16
Cr(3+)
Z (atomic number):
24
Z0 (number of electrons):
21
Alpha:
0.08478804475
c1-c4:
0.4005587676	0.7964863538	0.7534872775	0.2875170577
d1-d4:
0.6562718714	2.574493419	5.774680054	13.06822793
end:

begin:
entry no.:
17
Mn
Z (atomic number):
25
Z0 (number of electrons):
25
Alpha:
0.06531190625
c1-c6:
0.3985211764	0.8962783092	1.251778197	1.130670957	1.067166115	0.3987248199
d1-d6:
0.4537218454	2.007338216	5.062341524	12.48480983	31.50445941	75.97137375
end:

begin:
entry no.:
18
Mn(1+)
Z (atomic number):
25
Z0 (number of electrons):
24
Alpha:
0.07419094013
c1-c5:
0.3982177404	0.8413777460	1.051659176	0.8170093954	0.4389251476
d1-d5:
0.5097131253	2.105589274	5.007367708	11.54578821	30.31724062
end:

begin:
entry no.:
19
Mn(2+)
Z (atomic number):
25
Z0 (number of electrons):
23
Alpha:
0.08467635300
c1-c5:
0.4249876162	0.8946963858	0.9271868463	0.4645585361	0.06215098678
d1-d5:
0.6051748623	2.421670933	5.792140373	14.75825013	128.4459808
end:

begin:
entry no.:
20
Mn(3+)
Z (atomic number):
25
Z0 (number of electrons):
22
Alpha:
0.04333833630
c1-c5:
0.3165786814	0.7327794730	0.8754010244	0.3351152795	0.03994594216
d1-d5:
0.3847256876	1.903501131	4.807563964	11.44046531	117.5040922
end:

begin:
entry no.:
21
Fe
Z (atomic number):
26
Z0 (number of electrons):
26
Alpha:
0.1068943670
c1-c5:
0.5518792759	1.160332512	1.261600020	1.176434732	0.6730205976
d1-d5:
0.6890714844	2.661409987	6.940389764	19.04495215	50.64915348
end:

begin:
entry no.:
22
Fe(1+)
Z (atomic number):
26
Z0 (number of electrons):
25
Alpha:
0.1145120659
c1-c4:
0.5898852658	1.190993334	1.071660117	0.5504679050
d1-d4:
0.7871128666	3.004805648	8.177938334	24.13701050
end:

begin:
entry no.:
23
Fe(2+)
Z (atomic number):
26
Z0 (number of electrons):
24
Alpha:
0.09470249905
c1-c5:
0.4650907556	0.9218520618	0.8663753404	0.4213396550	0.07207948170
d1-d5:
0.6525462865	2.455012786	5.841952841	14.69045747	146.4047448
end:

begin:
entry no.:
24
Fe(3+)
Z (atomic number):
26
Z0 (number of electrons):
23
Alpha:
0.08059420815
c1-c5:
0.3776856936	0.6811492206	0.7155327016	0.4200608787	0.09532141455
d1-d5:
0.5591177843	2.041777912	4.305240333	9.570790083	258.2538557
end:

begin:
entry no.:
25
Fe(4+)
Z (atomic number):
26
Z0 (number of electrons):
22
Alpha:
0.09967552845
c1-c3:
0.4897724979	0.9103635467	0.4308118782
d1-d3:
0.7875717086	2.947751591	7.466394888
end:

begin:
entry no.:
26
Co
Z (atomic number):
27
Z0 (number of electrons):
27
Alpha:
0.1210471078
c1-c6:
0.6384915610	1.231009154	1.132399817	0.9097827383	0.5520999747	0.06728874782
d1-d6:
0.7721490419	2.881850670	7.544052629	18.39953510	40.80238189	157.2962391
end:

begin:
entry no.:
27
Co(1+)
Z (atomic number):
27
Z0 (number of electrons):
26
Alpha:
0.1110643591
c1-c5:
0.5666758723	1.049668739	0.8389293940	0.5292834504	0.3355966596
d1-d5:
0.7250859122	2.646480349	6.166132822	12.29539837	26.46555727
end:

begin:
entry no.:
28
Co(2+)
Z (atomic number):
27
Z0 (number of electrons):
25
Alpha:
0.1070926226
c1-c4:
0.5559484127	1.082312579	0.7631627341	0.2275789837
d1-d4:
0.7413000827	2.808331345	7.370217401	18.46499314
end:

begin:
entry no.:
29
Co(3+)
Z (atomic number):
27
Z0 (number of electrons):
24
Alpha:
0.1036701682
c1-c4:
0.5148336085	0.9231869751	0.5550962782	0.1657723566
d1-d4:
0.7402378728	2.673779256	6.225250624	12.67350147
end:

begin:
entry no.:
30
Ni
Z (atomic number):
28
Z0 (number of electrons):
28
Alpha:
0.1033155857
c1-c6:
0.5370487684	1.006532506	0.9728471865	0.9597268249	0.7482671775	0.1314557911
d1-d6:
0.6167108379	2.248440645	5.199133141	11.80785326	28.82007988	213.3229764
end:

begin:
entry no.:
31
Ni(1+)
Z (atomic number):
28
Z0 (number of electrons):
27
Alpha:
0.1076008429
c1-c5:
0.5620345760	1.059423627	0.9496303059	0.5588507086	0.09784735421
d1-d5:
0.6797498640	2.502704994	6.329763795	16.01845385	41.26996477
end:

begin:
entry no.:
32
Ni(2+)
Z (atomic number):
28
Z0 (number of electrons):
26
Alpha:
0.04331998101
c1-c4:
0.3736427941	0.9000903001	0.9461065985	0.4102459339
d1-d4:
0.3662640263	1.810804446	4.854152075	13.16326690
end:

begin:
entry no.:
33
Ni(3+)
Z (atomic number):
28
Z0 (number of electrons):
25
Alpha:
0.09272930979
c1-c4:
0.4709598392	0.8971218068	0.6270053543	0.1541165234
d1-d4:
0.6292509194	2.330831893	5.680870020	12.89081092
end:

begin:
entry no.:
34
Cu(1+)
Z (atomic number):
29
Z0 (number of electrons):
28
Alpha:
0.1220226466
c1-c4:
0.6487910556	1.114920908	0.8772844347	0.4486860521
d1-d4:
0.7591883822	2.725594694	7.123452950	18.59806622
end:

begin:
entry no.:
35
Cu(2+)
Z (atomic number):
29
Z0 (number of electrons):
27
Alpha:
0.07253596984
c1-c4:
0.4312370244	0.9317168484	0.8238568375	0.3610230191
d1-d4:
0.4763599645	1.970691777	5.036460093	12.73435337
end:

begin:
entry no.:
36
Cu(3+)
Z (atomic number):
29
Z0 (number of electrons):
26
Alpha:
0.1089113457
c1-c4:
0.5698728187	0.9489320896	0.5011755586	0.07910262350
d1-d4:
0.7346223391	2.626062354	6.597238450	14.89939630
end:

:***************:
