# Supplementary material for: Analytical models representing X-ray form factors of ions
Source: Acta Crystallogr A Found Adv. 2024 Jan 1;80(Pt 1):129–36. doi: 10.1107/S2053273323010550 (PMC10833360; doi:10.1107/S2053273323010550)
Supplement: Supplementary file 3 [file a-80-00129-sup3.txt]

begin:
entry no.:
1
H(1-)
Z (atomic number):
1
Z0 (number of electrons):
2
Alpha:
0.005335981318
c1-c8:
0.03518608275	0.07561837007	0.1476145451	0.2602539984	0.4297856318	0.7479362713
1.448637424	2.505896171
d1-d8:
0.4231345679	1.549319791	3.834517218	8.274498574	16.56845604	34.55244632
83.10807281	243.6741591
end:

begin:
entry no.:
2
He(1-)
Z (atomic number):
2
Z0 (number of electrons):
3
Alpha:
0.003169344827
c1-c8:
0.03552846282	0.08823051299	0.1639919074	0.2645616631	0.4280871784	0.8726652681
2.517264195	15.90959780
d1-d8:
0.2401953344	1.091481456	2.957213526	6.868056358	15.79589827	38.76303011
101.1724023	370.7730464
end:

begin:
entry no.:
3
Li(1+)
Z (atomic number):
3
Z0 (number of electrons):
2
Alpha:
0.004532800503
c1-c5:
0.02847070066	0.04984726498	0.05359852764	0.02289268054	0.009832504920
d1-d5:
0.3546024870	1.289858004	3.291105359	8.022092430	311.3417383
end:

begin:
entry no.:
4
Li(1-)
Z (atomic number):
3
Z0 (number of electrons):
4
Alpha:
0.02307176543
c1-c7:
0.1431742305	0.2515174648	0.4430690379	0.9708531948	2.289354119	4.363864645
9.353142190
d1-d7:
0.9137555919	3.515116648	9.650266087	23.27425702	54.21953248	128.8149920
361.6052764
end:

begin:
entry no.:
5
Be(1+)
Z (atomic number):
4
Z0 (number of electrons):
3
Alpha:
0.01782281832
c1-c5:
0.09187361666	0.1235940510	0.2510916760	0.4789373858	0.2904459758
d1-d5:
0.9240804271	3.821852916	10.63235964	24.79274962	53.62879474
end:

begin:
entry no.:
6
Be(2+)
Z (atomic number):
4
Z0 (number of electrons):
2
Alpha:
0.005404071405
c1-c3:
0.03088971872	0.03387055150	0.01226466345
d1-d3:
0.4183935691	1.520823229	3.954513440
end:

begin:
entry no.:
7
B(1+)
Z (atomic number):
5
Z0 (number of electrons):
4
Alpha:
0.02075551492
c1-c5:
0.1066942681	0.1849745426	0.3822830322	0.5363342508	0.2380107097
d1-d5:
0.8206972113	3.392971363	8.678363428	18.44679516	36.65115381
end:

begin:
entry no.:
8
B(2+)
Z (atomic number):
5
Z0 (number of electrons):
3
Alpha:
0.01575546354
c1-c5:
0.07138322375	0.1029391743	0.1930470165	0.2030809953	0.07140216443
d1-d5:
0.8156879361	3.534516202	9.085898008	18.13785519	34.36801484
end:

begin:
entry no.:
9
B(3+)
Z (atomic number):
5
Z0 (number of electrons):
2
Alpha:
0.005103515764
c1-c3:
0.02518002065	0.01720861751	0.002870219239
d1-d3:
0.3827223296	1.344794299	3.213234745
end:

begin:
entry no.:
10
C(val)
Z (atomic number):
6
Z0 (number of electrons):
6
Alpha:
0.04392084916
c1-c4:
0.2494290780	0.6280925844	1.094850482	0.5287337752
d1-d4:
1.260639118	5.417505475	15.58489737	46.04502675
end:

begin:
entry no.:
11
C(2+)
Z (atomic number):
6
Z0 (number of electrons):
4
Alpha:
0.009850885536
c1-c5:
0.05467952058	0.09012175447	0.2067457802	0.3192524992	0.1328278202
d1-d5:
0.3869337925	1.570530012	4.264838028	9.424662473	19.23297398
end:

begin:
entry no.:
12
C(3+)
Z (atomic number):
6
Z0 (number of electrons):
3
Alpha:
0.01624693765
c1-c5:
0.06359262742	0.1042919424	0.1418887438	0.07886375527	0.008415840244
d1-d5:
0.8766113677	3.793606147	8.754147741	17.09884231	160.3897167
end:

begin:
entry no.:
13
C(4+)
Z (atomic number):
6
Z0 (number of electrons):
2
Alpha:
0.004870915225
c1-c2:
0.02077211984	0.007909036316
d1-d2:
0.3607934299	1.325043716
end:

begin:
entry no.:
14
N(3+)
Z (atomic number):
7
Z0 (number of electrons):
4
Alpha:
0.01779443625
c1-c4:
0.08364753497	0.1752548469	0.2249157154	0.07594209051
d1-d4:
0.7529337473	3.136146757	7.428726804	14.99321079
end:

begin:
entry no.:
15
N(4+)
Z (atomic number):
7
Z0 (number of electrons):
3
Alpha:
0.01634850607
c1-c4:
0.06107494502	0.1165107336	0.08177958313	0.01045117982
d1-d4:
0.9752273595	4.190372602	10.30920432	254.2848461
end:

begin:
entry no.:
16
N(1-)
Z (atomic number):
7
Z0 (number of electrons):
8
Alpha:
0.07450271122
c1-c4:
0.4413722518	0.9572179482	1.300824996	1.073508598
d1-d4:
1.647277363	6.319526159	17.34889068	51.86486346
end:

begin:
entry no.:
17
O(1+)
Z (atomic number):
8
Z0 (number of electrons):
7
Alpha:
0.04283613477
c1-c4:
0.2422608825	0.4741660493	0.4293329547	0.1041449807
d1-d4:
1.073820055	3.964161463	9.497980877	20.83911431
end:

begin:
entry no.:
18
O(2+)
Z (atomic number):
8
Z0 (number of electrons):
6
Alpha:
0.04551323154
c1-c3:
0.2498726414	0.4111828304	0.1806423929
d1-d3:
1.391989224	4.923717199	11.74011692
end:

begin:
entry no.:
19
O(3+)
Z (atomic number):
8
Z0 (number of electrons):
5
Alpha:
0.03636016148
c1-c3:
0.1894725250	0.2881596359	0.08432741044
d1-d3:
1.378011023	4.761392983	11.00777147
end:

begin:
entry no.:
20
O(1-)
Z (atomic number):
8
Z0 (number of electrons):
9
Alpha:
0.07791681033
c1-c4:
0.4726771152	0.9273674508	1.072383916	0.7173154472
d1-d4:
1.536505777	5.763626247	15.79446130	46.38680135
end:

begin:
entry no.:
21
F(1-)
Z (atomic number):
9
Z0 (number of electrons):
10
Alpha:
0.02596081010
c1-c6:
0.1500621338	0.2976285509	0.4774185950	0.6086274225	0.5696227576	0.1839295347
d1-d6:
0.4161781596	1.529197001	3.539239277	7.167474578	13.80258211	25.34498197
end:

begin:
entry no.:
22
Na(1+)
Z (atomic number):
11
Z0 (number of electrons):
10
Alpha:
0.02584608730
c1-c5:
0.1497138770	0.2901051169	0.3349048698	0.2349807846	0.08315356650
d1-d5:
0.4262045604	1.536810733	3.474489184	6.892414125	13.90185286
end:

begin:
entry no.:
23
Mg(2+)
Z (atomic number):
12
Z0 (number of electrons):
10
Alpha:
0.06498551063
c1-c3:
0.3849418010	0.3640784751	0.03125363281
d1-d3:
1.155751000	4.267052961	29.40660615
end:

begin:
entry no.:
24
Al(1+)
Z (atomic number):
13
Z0 (number of electrons):
12
Alpha:
0.08569759474
c1-c4:
0.4882449334	0.4970547755	1.061932887	0.9199193022
d1-d4:
1.231024030	4.969567924	16.99082981	42.64707010
end:

begin:
entry no.:
25
Al(2+)
Z (atomic number):
13
Z0 (number of electrons):
11
Alpha:
0.05614494966
c1-c4:
0.3318200984	0.3609524327	0.3695511008	0.4834362941
d1-d4:
0.8871248676	3.202303631	11.09319232	27.21840534
end:

begin:
entry no.:
26
Al(3+)
Z (atomic number):
13
Z0 (number of electrons):
10
Alpha:
0.06035095376
c1-c2:
0.3413857682	0.2351219045
d1-d2:
1.059345083	3.813959961
end:

begin:
entry no.:
27
Si(3+)
Z (atomic number):
14
Z0 (number of electrons):
11
Alpha:
0.04611191044
c1-c3:
0.3616320735	0.3205425915	0.4676984625
d1-d3:
0.8890759744	4.253528597	16.13751031
end:

begin:
entry no.:
28
Si(4+)
Z (atomic number):
14
Z0 (number of electrons):
10
Alpha:
0.05122212478
c1-c2:
0.2753444529	0.1809801794
d1-d2:
0.8734523381	2.994876361
end:

begin:
entry no.:
29
S(1-)
Z (atomic number):
16
Z0 (number of electrons):
17
Alpha:
0.1037568970
c1-c4:
0.5604311902	0.8636324332	2.117454082	1.812307323
d1-d4:
1.000784175	4.310226427	11.65778171	24.63321251
end:

begin:
entry no.:
30
S(2-)
Z (atomic number):
16
Z0 (number of electrons):
18
Alpha:
0.1216867919
c1-c4:
0.6576226833	1.139289190	2.632302076	3.578492164
d1-d4:
1.117641632	5.046881107	13.61061252	28.79345535
end:

begin:
entry no.:
31
Cl(1-)
Z (atomic number):
17
Z0 (number of electrons):
18
Alpha:
0.04352633907
c1-c5:
0.2783214330	0.4424701077	0.8142903461	2.003873907	1.711956418
d1-d5:
0.4080362985	1.523915140	4.403877737	10.36639575	21.31267788
end:

begin:
entry no.:
32
K(1+)
Z (atomic number):
19
Z0 (number of electrons):
18
Alpha:
0.05907478616
c1-c4:
0.3453433157	0.5822841560	1.402620817	1.016683960
d1-d4:
0.5468403837	2.374152987	6.585388183	16.11264787
end:

begin:
entry no.:
33
Ca(1+)
Z (atomic number):
20
Z0 (number of electrons):
19
Alpha:
0.04398184104
c1-c5:
0.2782859618	0.4921145745	1.279448077	1.235966260	2.031762770
d1-d5:
0.3926228730	1.694549096	5.033604652	13.19230328	54.49065260
end:

begin:
entry no.:
34
Ca(2+)
Z (atomic number):
20
Z0 (number of electrons):
18
Alpha:
0.02686288808
c1-c5:
0.2311201206	0.4217792795	1.024914910	0.9199077144	0.1075590790
d1-d5:
0.3052169896	1.453061445	4.542673680	10.31299053	27.08178111
end:

begin:
entry no.:
35
Sc(1+)
Z (atomic number):
21
Z0 (number of electrons):
20
Alpha:
0.08209417453
c1-c6:
0.4148103108	0.7615305085	1.123395753	0.8508422011	0.6591385337	0.1845761888
d1-d6:
0.6604361732	2.746456718	6.198453341	12.78049896	33.19511970	89.35659713
end:

begin:
entry no.:
36
Sc(2+)
Z (atomic number):
21
Z0 (number of electrons):
19
Alpha:
0.07338921508
c1-c5:
0.3731856905	0.7163337795	1.119840774	0.5069686417	0.08037041512
d1-d5:
0.6236322971	2.695098697	6.460496683	15.22163419	51.80629139
end:

begin:
entry no.:
37
Sc(3+)
Z (atomic number):
21
Z0 (number of electrons):
18
Alpha:
0.06207468358
c1-c4:
0.3264448406	0.6422106761	0.9461723474	0.2550816330
d1-d4:
0.5630661076	2.561556309	6.208968491	14.03952618
end:

begin:
entry no.:
38
Ti(1+)
Z (atomic number):
22
Z0 (number of electrons):
21
Alpha:
0.08280468557
c1-c5:
0.4286377833	0.9089180391	1.235736661	0.7932143327	0.4921305370
d1-d5:
0.6454409575	2.778708204	6.755959173	16.30479864	42.73118301
end:

begin:
entry no.:
39
Ti(2+)
Z (atomic number):
22
Z0 (number of electrons):
20
Alpha:
0.05705263609
c1-c5:
0.3267444476	0.6470077746	1.150679169	0.6449839503	0.1040946837
d1-d5:
0.4763495246	2.135224976	5.416469914	13.88204239	52.15293753
end:

begin:
entry no.:
40
Ti(3+)
Z (atomic number):
22
Z0 (number of electrons):
19
Alpha:
0.08398192303
c1-c4:
0.4017802750	0.8702919646	0.7938788299	0.1477857146
d1-d4:
0.7249955346	3.118411718	7.415861411	18.32935494
end:

begin:
entry no.:
41
V(1+)
Z (atomic number):
23
Z0 (number of electrons):
22
Alpha:
0.06657812746
c1-c5:
0.3456893096	0.6603689890	1.189806151	0.9892373025	0.5772693633
d1-d5:
0.4789891626	1.952483338	4.806061285	11.68140080	33.36731034
end:

begin:
entry no.:
42
V(2+)
Z (atomic number):
23
Z0 (number of electrons):
21
Alpha:
0.09089820200
c1-c4:
0.4438585085	0.9718257748	0.9870133312	0.4009475820
d1-d4:
0.7110130731	2.953719783	7.258767563	19.48713334
end:

begin:
entry no.:
43
V(3+)
Z (atomic number):
23
Z0 (number of electrons):
20
Alpha:
0.08305225335
c1-c4:
0.4056969347	0.9003418694	0.7792817525	0.1563262500
d1-d4:
0.6861299841	2.924854925	7.138230255	17.67130049
end:

begin:
entry no.:
44
Cr(1+)
Z (atomic number):
24
Z0 (number of electrons):
23
Alpha:
0.05951454233
c1-c5:
0.3791641736	0.8721188494	1.187136918	0.7861949068	0.4135060008
d1-d5:
0.4624886799	2.161691789	5.519392765	13.35849316	34.02359403
end:

begin:
entry no.:
45
Cr(2+)
Z (atomic number):
24
Z0 (number of electrons):
22
Alpha:
0.09408018443
c1-c4:
0.4514708907	0.9036701085	0.9594226264	0.4558701378
d1-d4:
0.7004293277	2.713991778	6.397858408	17.18895255
end:

begin:
entry no.:
46
Cr(3+)
Z (atomic number):
24
Z0 (number of electrons):
21
Alpha:
0.07919551613
c1-c4:
0.3745013177	0.7330963634	0.8004376089	0.3347820041
d1-d4:
0.6048843995	2.377300338	5.333686652	12.37357088
end:

begin:
entry no.:
47
Mn(1+)
Z (atomic number):
25
Z0 (number of electrons):
24
Alpha:
0.08983654349
c1-c5:
0.4556997160	0.9577259847	1.049723365	0.7285732642	0.3449539246
d1-d5:
0.6148477686	2.438100565	5.853337503	13.67112140	34.14392649
end:

begin:
entry no.:
48
Mn(2+)
Z (atomic number):
25
Z0 (number of electrons):
23
Alpha:
0.1186099618
c1-c4:
0.5635635035	1.051383817	0.7916433577	0.2648102006
d1-d4:
0.8732055281	3.158066678	7.661249518	18.69740057
end:

begin:
entry no.:
49
Mn(3+)
Z (atomic number):
25
Z0 (number of electrons):
22
Alpha:
0.06224239462
c1-c4:
0.3417111764	0.7638996468	0.8454875448	0.2948177655
d1-d4:
0.4750277683	2.080362604	5.121545011	12.26116672
end:

begin:
entry no.:
50
Mn(4+)
Z (atomic number):
25
Z0 (number of electrons):
21
Alpha:
0.08769560691
c1-c4:
0.4305375744	0.8875968148	0.4925611689	0.03676877073
d1-d4:
0.7135089868	2.842460833	6.871247812	24.16199574
end:

begin:
entry no.:
51
Fe(1+)
Z (atomic number):
26
Z0 (number of electrons):
25
Alpha:
0.1142210634
c1-c4:
0.5881176909	1.189273095	1.079270602	0.5489745334
d1-d4:
0.7846048440	2.996230766	8.168372196	24.41277745
end:

begin:
entry no.:
52
Fe(2+)
Z (atomic number):
26
Z0 (number of electrons):
24
Alpha:
0.09590073845
c1-c5:
0.4716847696	0.9335790951	0.8597117174	0.4091225986	0.07160810507
d1-d5:
0.6627623266	2.491606580	5.944482775	14.90683705	148.2975665
end:

begin:
entry no.:
53
Fe(3+)
Z (atomic number):
26
Z0 (number of electrons):
23
Alpha:
0.1312705730
c1-c3:
0.6550957181	1.056669192	0.4262224979
d1-d3:
1.024375922	3.631623784	9.902148690
end:

begin:
entry no.:
54
Fe(4+)
Z (atomic number):
26
Z0 (number of electrons):
22
Alpha:
0.09964638855
c1-c3:
0.4895715635	0.9100377440	0.4313024666
d1-d3:
0.7872512637	2.946396195	7.460093617
end:

begin:
entry no.:
55
Co(1+)
Z (atomic number):
27
Z0 (number of electrons):
26
Alpha:
0.1187143678
c1-c4:
0.6227378255	1.181327653	0.9876572390	0.5125222040
d1-d4:
0.7935266294	2.964270661	7.945260035	22.05934282
end:

begin:
entry no.:
56
Co(2+)
Z (atomic number):
27
Z0 (number of electrons):
25
Alpha:
0.1064570545
c1-c4:
0.5518371139	1.073550573	0.7548210819	0.2477211261
d1-d4:
0.7357030050	2.784342025	7.209756397	17.53502984
end:

begin:
entry no.:
57
Co(3+)
Z (atomic number):
27
Z0 (number of electrons):
24
Alpha:
0.1040149312
c1-c4:
0.5176927063	0.9317480163	0.5594949224	0.1497388369
d1-d4:
0.7439172486	2.693587956	6.360036781	13.10379760
end:

begin:
entry no.:
58
Ni(1+)
Z (atomic number):
28
Z0 (number of electrons):
27
Alpha:
0.1072746516
c1-c5:
0.5601835435	1.057494621	0.9526386691	0.5696290638	0.08979105410
d1-d5:
0.6773202604	2.494718859	6.310659144	16.14011457	44.61274432
end:

begin:
entry no.:
59
Ni(2+)
Z (atomic number):
28
Z0 (number of electrons):
26
Alpha:
0.1289593542
c1-c3:
0.7057621774	1.186205960	0.6369655521
d1-d3:
0.9006423803	3.365534721	10.32259795
end:

begin:
entry no.:
60
Ni(3+)
Z (atomic number):
28
Z0 (number of electrons):
25
Alpha:
0.09380026903
c1-c4:
0.4770423913	0.9068599288	0.6261420943	0.1381863403
d1-d4:
0.6380457225	2.362537662	5.819978949	13.43369626
end:

begin:
entry no.:
61
Cu(1+)
Z (atomic number):
29
Z0 (number of electrons):
28
Alpha:
0.1536342699
c1-c4:
0.8333601830	1.182991656	0.8252569545	0.2706984317
d1-d4:
0.9908698633	3.475086452	9.749509500	26.35108491
end:

begin:
entry no.:
62
Cu(2+)
Z (atomic number):
29
Z0 (number of electrons):
27
Alpha:
0.07800485205
c1-c4:
0.4447507256	0.9386606161	0.8108478493	0.3482549014
d1-d4:
0.5031251520	2.024766007	5.149520802	12.92079757
end:

begin:
entry no.:
63
Cu(3+)
Z (atomic number):
29
Z0 (number of electrons):
26
Alpha:
0.1094077439
c1-c4:
0.5736556700	0.9555621700	0.5049677695	0.06494654281
d1-d4:
0.7391685655	2.647221675	6.754978924	16.36106179
end:

begin:
entry no.:
64
Zn(2+)
Z (atomic number):
30
Z0 (number of electrons):
28
Alpha:
0.1482531298
c1-c4:
0.7923077054	0.9897643394	0.5018639816	0.1603584950
d1-d4:
0.9532736067	3.205696853	7.924068965	16.53483399
end:

begin:
entry no.:
65
Ga(1+)
Z (atomic number):
31
Z0 (number of electrons):
30
Alpha:
0.1280380519
c1-c5:
0.7079270735	1.072055525	0.8767469784	1.142533034	0.5376741406
d1-d5:
0.7563688679	2.670313605	7.636154816	20.47639097	49.40821742
end:

begin:
entry no.:
66
Ga(3+)
Z (atomic number):
31
Z0 (number of electrons):
28
Alpha:
0.05936685566
c1-c4:
0.3408490195	0.7900678919	0.7316656835	0.2404224015
d1-d4:
0.3583312409	1.503299015	3.958295906	10.05423670
end:

begin:
entry no.:
67
Ge(2+)
Z (atomic number):
32
Z0 (number of electrons):
30
Alpha:
0.1328628505
c1-c4:
0.7438107973	0.9821863567	0.8722223041	0.8014358684
d1-d4:
0.7975088422	2.807856591	8.991004593	24.02929818
end:

begin:
entry no.:
68
Ge(4+)
Z (atomic number):
32
Z0 (number of electrons):
28
Alpha:
0.1247188505
c1-c3:
0.6477573407	0.7800252315	0.2944861855
d1-d3:
0.7862296530	2.574159581	6.563925832
end:

begin:
entry no.:
69
As(1+)
Z (atomic number):
33
Z0 (number of electrons):
32
Alpha:
0.09386059166
c1-c5:
0.5252498884	1.005196084	1.029766085	1.894708207	1.661751673
d1-d5:
0.5029622338	1.880104383	5.534217253	16.02157375	41.52731146
end:

begin:
entry no.:
70
As(2+)
Z (atomic number):
33
Z0 (number of electrons):
31
Alpha:
0.08463579872
c1-c5:
0.4618541243	0.8871541330	0.7646480399	1.069631229	1.176002064
d1-d5:
0.4613411601	1.708611918	4.497754460	11.51563857	27.25190695
end:

begin:
entry no.:
71
As(3+)
Z (atomic number):
33
Z0 (number of electrons):
30
Alpha:
0.06330212645
c1-c5:
0.3496365799	0.7312512072	0.6910907067	0.7017821648	0.6953638270
d1-d5:
0.3507794476	1.362411233	3.352213818	8.538912503	19.78621273
end:

begin:
entry no.:
72
As(5+)
Z (atomic number):
33
Z0 (number of electrons):
28
Alpha:
0.1392540343
c1-c3:
0.7395588886	0.6445137320	0.09196097714
d1-d3:
0.9038559940	2.989503188	8.100976488
end:

begin:
entry no.:
73
Se(6+)
Z (atomic number):
34
Z0 (number of electrons):
28
Alpha:
0.1544967274
c1-c2:
0.8076009074	0.4575675616
d1-d2:
1.014576637	3.438953784
end:

begin:
entry no.:
74
Br(7+)
Z (atomic number):
35
Z0 (number of electrons):
28
Alpha:
0.1436332733
c1-c2:
0.7372242026	0.3871736852
d1-d2:
0.9330807509	3.066027628
end:

begin:
entry no.:
75
Br(1-)
Z (atomic number):
35
Z0 (number of electrons):
36
Alpha:
0.1494928682
c1-c5:
0.8834715841	1.129889543	1.978406487	3.018206769	2.090769143
d1-d5:
0.7440655582	2.751161076	8.615872596	20.71852106	52.39969216
end:

begin:
entry no.:
76
Kr(8+)
Z (atomic number):
36
Z0 (number of electrons):
28
Alpha:
0.1292827956
c1-c2:
0.6549895833	0.3561145059
d1-d2:
0.8284601104	2.644568986
end:

begin:
entry no.:
77
Rb(1+)
Z (atomic number):
37
Z0 (number of electrons):
36
Alpha:
0.1414210870
c1-c5:
0.7929100603	0.7741538313	1.200851432	1.836390301	0.8485870425
d1-d5:
0.6886673064	2.328830927	5.979495446	12.39669268	25.37220421
end:

begin:
entry no.:
78
Zr(4+)
Z (atomic number):
40
Z0 (number of electrons):
36
Alpha:
0.2572167788
c1-c2:
1.182987338	2.250728256
d1-d2:
1.279330741	7.300501428
end:

begin:
entry no.:
79
Mo(1+)
Z (atomic number):
42
Z0 (number of electrons):
41
Alpha:
0.1306470046
c1-c5:
0.7696589506	0.9809725868	2.093098921	2.299051049	2.327780578
d1-d5:
0.5603014302	2.233929568	6.086751121	15.26526568	44.05331519
end:

begin:
entry no.:
80
Ag(1+)
Z (atomic number):
47
Z0 (number of electrons):
46
Alpha:
0.1225776589
c1-c5:
0.7036804416	1.087060015	2.017757671	1.583131159	0.4506421673
d1-d5:
0.4558998913	1.953983673	4.846273112	11.66777058	31.40782697
end:

begin:
entry no.:
81
Au(1+)
Z (atomic number):
79
Z0 (number of electrons):
78
Alpha:
0.3894178162
c1-c5:
1.887592691	2.689121544	2.948089402	1.919847272	0.2298990557
d1-d5:
0.8950897505	4.064352801	10.89492914	28.16924960	73.90838705
end:

begin:
entry no.:
82
Hg(2+)
Z (atomic number):
80
Z0 (number of electrons):
78
Alpha:
0.5897071093
c1-c3:
2.427238392	3.462622159	1.976587582
d1-d3:
1.408275317	6.440764440	19.66440921
end:

begin:
entry no.:
83
Tl(1+)
Z (atomic number):
81
Z0 (number of electrons):
80
Alpha:
0.2049756083
c1-c6:
1.109649224	1.204752404	2.154157753	2.577283083	2.444568661	1.706817162
d1-d6:
0.4476661034	1.506598635	3.876579359	8.739389937	22.00982818	54.19612059
end:

begin:
entry no.:
84
Tl(3+)
Z (atomic number):
81
Z0 (number of electrons):
78
Alpha:
0.1981697838
c1-c5:
1.088887575	1.224415348	2.238433656	2.154940610	0.6516844412
d1-d5:
0.4492602201	1.575511775	4.254720847	9.899513837	22.55398672
end:

begin:
entry no.:
85
Pb(3+)
Z (atomic number):
82
Z0 (number of electrons):
79
Alpha:
0.2163153881
c1-c4:
1.234866078	1.530817691	2.766767500	2.017705060
d1-d4:
0.4966923871	1.995331860	5.448597575	16.67928430
end:

begin:
entry no.:
86
U(6+)
Z (atomic number):
92
Z0 (number of electrons):
86
Alpha:
0.3789474969
c1-c4:
1.591897441	2.179662660	2.740299823	1.365687248
d1-d4:
0.7590240646	2.954317249	9.171340574	17.25653479
end:

:*************************************************************:
