# Supplementary material for: Analytical models representing X-ray form factors of ions
Source: Acta Crystallogr A Found Adv. 2024 Jan 1;80(Pt 1):129–36. doi: 10.1107/S2053273323010550 (PMC10833360; doi:10.1107/S2053273323010550)
Supplement: Supplementary file 4 [file a-80-00129-sup4.txt]

begin:
entry no.:
1
Li(1+)
Z (atomic number):
3
Z0 (number of electrons):
2
Alpha:
0.005581108090
c1-c4:
0.03547631373	0.05829958945	0.04960988926	0.01040038012
d1-d4:
0.4426139235	1.647554205	4.253358561	13.09266906
end:

begin:
entry no.:
2
Na(1+)
Z (atomic number):
11
Z0 (number of electrons):
10
Alpha:
0.01964214578
c1-c5:
0.1185377658	0.2556331118	0.3871720945	0.3561825009	0.1302220336
d1-d5:
0.3253893549	1.248723671	3.068693861	6.747136419	15.09975152
end:

begin:
entry no.:
3
Mg(2+)
Z (atomic number):
12
Z0 (number of electrons):
10
Alpha:
0.02553908710
c1-c4:
0.1516897049	0.2975487095	0.3087471681	0.1264425471
d1-d4:
0.4310166073	1.583307066	3.856926338	8.577550154
end:

begin:
entry no.:
4
Al(3+)
Z (atomic number):
13
Z0 (number of electrons):
10
Alpha:
0.02228755008
c1-c4:
0.1270571194	0.2267726623	0.2203276515	0.09522972641
d1-d4:
0.3689247610	1.284703697	2.917613407	6.052626731
end:

begin:
entry no.:
5
Si(4+)
Z (atomic number):
14
Z0 (number of electrons):
10
Alpha:
0.02656839431
c1-c3:
0.1589745090	0.2443411631	0.1148625168
d1-d3:
0.4591304793	1.627608418	4.041025335
end:

begin:
entry no.:
6
K(1+)
Z (atomic number):
19
Z0 (number of electrons):
18
Alpha:
0.04413453437
c1-c6:
0.2656569877	0.3659929993	0.7604730044	1.348253331	1.035021980	0.1348772452
d1-d6:
0.4059002040	1.496450700	4.023596302	8.707743079	18.86950855	44.83276816
end:

begin:
entry no.:
7
Ca(2+)
Z (atomic number):
20
Z0 (number of electrons):
18
Alpha:
0.03939511092
c1-c6:
0.2344010293	0.3091534786	0.5909828997	1.007770353	0.7618282070	0.1065616543
d1-d6:
0.3601196530	1.309934642	3.353719253	6.758448174	13.50252892	27.85849301
end:

begin:
entry no.:
8
Sc(3+)
Z (atomic number):
21
Z0 (number of electrons):
18
Alpha:
0.04269171278
c1-c5:
0.2467479983	0.3320861962	0.6855352838	0.8301135736	0.3121535011
d1-d5:
0.3891271861	1.509386600	3.715198636	7.313463845	14.65246841
end:

begin:
entry no.:
9
Ni(2+)
Z (atomic number):
28
Z0 (number of electrons):
26
Alpha:
0.05914467322
c1-c7:
0.3155044484	0.6422517364	0.8390820919	0.5669761106	0.6553330524	1.077223115
0.2977828750
d1-d7:
0.3652405974	1.455277854	3.366888132	6.931441076	12.73448929	24.56626468
50.08444269
end:

begin:
entry no.:
10
Cu(1+)
Z (atomic number):
29
Z0 (number of electrons):
28
Alpha:
0.06631378161
c1-c6:
0.3538129259	0.7284194211	0.9562947346	0.9169969993	0.7988116848	0.3096713141
d1-d6:
0.3817255435	1.489564739	3.532853386	8.086712681	18.88803617	44.57740104
end:

begin:
entry no.:
11
Cu(2+)
Z (atomic number):
29
Z0 (number of electrons):
27
Alpha:
0.05948397858
c1-c6:
0.3171536137	0.6378545669	0.8407929355	0.7221476301	0.4493397253	0.1218239079
d1-d6:
0.3537099785	1.385753159	3.207694945	6.982388081	14.98943531	30.26739923
end:

begin:
entry no.:
12
Zn(2+)
Z (atomic number):
30
Z0 (number of electrons):
28
Alpha:
0.06784585110
c1-c6:
0.3603122773	0.7579389107	0.9035045528	0.6852144233	0.2962418301	0.03698579746
d1-d6:
0.3945201724	1.535540807	3.775297247	9.062635272	20.49206060	120.3425114
end:

begin:
entry no.:
13
Rb(1+)
Z (atomic number):
37
Z0 (number of electrons):
36
Alpha:
0.07614443153
c1-c7:
0.4143218193	0.7335682319	0.6706614995	1.234448619	1.890765982	1.287732575
0.1466006408
d1-d7:
0.3481211741	1.212831402	2.943955061	6.668643703	13.28816574	26.75009655
60.86046292
end:

begin:
entry no.:
14
Sr(2+)
Z (atomic number):
38
Z0 (number of electrons):
36
Alpha:
0.06713232877
c1-c6:
0.3770845315	0.7070752553	0.6752151271	1.386541137	1.623522719	0.4559465304
d1-d6:
0.3103349096	1.121672243	2.929879775	6.874902306	13.98237509	28.86487403
end:

begin:
entry no.:
15
Y(3+)
Z (atomic number):
39
Z0 (number of electrons):
36
Alpha:
0.08599571482
c1-c6:
0.4904733113	0.7228218264	0.9621339545	1.572495565	0.6445431114	0.07308171543
d1-d6:
0.4104770285	1.424233405	4.279564475	9.273108240	18.79601595	293.8672874
end:

begin:
entry no.:
16
Zr(4+)
Z (atomic number):
40
Z0 (number of electrons):
36
Alpha:
0.08147458929
c1-c6:
0.4611615411	0.6510464813	0.8202380806	1.308943185	0.5464970096	0.02016772842
d1-d6:
0.3873868698	1.321769780	3.849621436	7.848743924	15.00589996	79.13250135
end:

begin:
entry no.:
17
Pd(2+)
Z (atomic number):
46
Z0 (number of electrons):
44
Alpha:
0.09344766843
c1-c6:
0.5534628779	0.6804246923	1.453487459	1.730451898	1.319540441	0.4214051579
d1-d6:
0.3644672467	1.315108035	3.504834776	7.462060769	16.24646185	34.65555829
end:

begin:
entry no.:
18
Ag(1+)
Z (atomic number):
47
Z0 (number of electrons):
46
Alpha:
0.09538507627
c1-c7:
0.5617108061	0.6912828053	1.479201490	1.884483732	1.736132960	0.9068294308
0.1724031214
d1-d7:
0.3527926256	1.266715797	3.273064207	6.965306075	15.65820875	36.48522489
599.1366798
end:

begin:
entry no.:
19
Cd(2+)
Z (atomic number):
48
Z0 (number of electrons):
46
Alpha:
0.08404215531
c1-c6:
0.4968687078	0.6190405215	1.324696266	1.683745686	1.344612702	0.4675679883
d1-d6:
0.3100759135	1.094607541	2.891742474	6.052529659	13.02079123	28.72266642
end:

begin:
entry no.:
20
La(3+)
Z (atomic number):
57
Z0 (number of electrons):
54
Alpha:
0.09886045465
c1-c7:
0.5425220167	0.9137718357	1.267562081	1.396887624	2.488723539	1.102190633
0.04914680016
d1-d7:
0.3001490302	1.232675220	2.657601479	6.439327229	13.05769889	24.99280052
218.4031331
end:

begin:
entry no.:
21
Ce(3+)
Z (atomic number):
58
Z0 (number of electrons):
55
Alpha:
0.1004111069
c1-c6:
0.5556305147	1.046306439	1.240871625	1.582349284	2.270053391	0.9250056163
d1-d6:
0.3015371036	1.282481000	2.847389301	6.985439011	13.49168573	25.03047496
end:

begin:
entry no.:
22
Ce(4+)
Z (atomic number):
58
Z0 (number of electrons):
54
Alpha:
0.1123424781
c1-c7:
0.5787320191	1.106087319	1.071711177	1.556902580	1.969621548	0.5469956965
0.07119676212
d1-d7:
0.3367174248	1.401282245	3.037234733	7.266365799	13.26913371	24.06658186
443.4092840
end:

begin:
entry no.:
23
Pr(3+)
Z (atomic number):
59
Z0 (number of electrons):
56
Alpha:
0.1113720343
c1-c6:
0.5857133770	1.161323489	1.201389997	1.844967600	2.205869517	0.5177764329
d1-d6:
0.3234068872	1.355506976	3.064269593	7.515978969	14.80095821	28.84916816
end:

begin:
entry no.:
24
Pr(4+)
Z (atomic number):
59
Z0 (number of electrons):
55
Alpha:
0.1195739775
c1-c6:
0.6039681817	1.233092658	1.111386300	2.119840091	1.604675321	0.06360982982
d1-d6:
0.3515999419	1.462539398	3.413507350	8.411391039	16.57514833	44.77274204
end:

begin:
entry no.:
25
Nd(3+)
Z (atomic number):
60
Z0 (number of electrons):
57
Alpha:
0.08592509405
c1-c7:
0.5075237600	0.9531469888	1.240651891	1.393998197	2.081303498	1.216458473
0.07067862564
d1-d7:
0.2545209233	1.093841560	2.460682081	5.909067173	11.27754035	20.77404584
93.92815952
end:

begin:
entry no.:
26
Pm(3+)
Z (atomic number):
61
Z0 (number of electrons):
58
Alpha:
0.1004843066
c1-c6:
0.5445079239	1.056692571	1.155669504	1.529202909	2.205378848	0.8088361274
d1-d6:
0.2829240429	1.178401734	2.605199527	6.128893098	12.10979585	23.51554532
end:

begin:
entry no.:
27
Sm(3+)
Z (atomic number):
62
Z0 (number of electrons):
59
Alpha:
0.1287492192
c1-c6:
0.6405898415	1.305773477	1.152855525	1.972526108	1.850080641	0.2518939664
d1-d6:
0.3524434103	1.404902988	3.348379582	7.668054617	15.21944668	32.40054889
end:

begin:
entry no.:
28
Eu(2+)
Z (atomic number):
63
Z0 (number of electrons):
61
Alpha:
0.1117186675
c1-c7:
0.5774806561	1.130020740	1.166609498	1.587575125	2.135042054	1.285261594
0.1471953590
d1-d7:
0.2939127266	1.174901222	2.607650355	5.943547606	11.54509764	21.98758673
51.31857704
end:

begin:
entry no.:
29
Eu(3+)
Z (atomic number):
63
Z0 (number of electrons):
60
Alpha:
0.05545983128
c1-c6:
0.4763166195	0.9948822399	1.238634889	1.569046907	2.116450224	0.7349263484
d1-d6:
0.1958953403	0.9639251312	2.293949641	5.669781330	11.51162470	22.61723440
end:

begin:
entry no.:
30
Gd(3+)
Z (atomic number):
64
Z0 (number of electrons):
61
Alpha:
0.1296532929
c1-c7:
0.6455991015	1.319278221	1.174606871	1.889700972	1.558654651	0.3614752330
0.2087617079
d1-d7:
0.3440609245	1.350850090	3.322079766	7.449703689	14.12867341	25.51175012
781.6785582
end:

begin:
entry no.:
31
Tb(3+)
Z (atomic number):
65
Z0 (number of electrons):
62
Alpha:
0.05883114328
c1-c6:
0.4652312470	0.9987667653	1.239627207	1.667998392	2.013037921	0.5357632153
d1-d6:
0.1894806907	0.9119744401	2.205546869	5.586001095	11.60420130	23.64294492
end:

begin:
entry no.:
32
Tb(4+)
Z (atomic number):
65
Z0 (number of electrons):
61
Alpha:
0.1265565949
c1-c6:
0.6265422062	1.264477985	1.049429277	1.675238768	1.364302543	0.2026063577
d1-d6:
0.3356813041	1.304750178	3.172085462	6.870020011	12.72165402	23.56705684
end:

begin:
entry no.:
33
Dy(3+)
Z (atomic number):
66
Z0 (number of electrons):
63
Alpha:
0.1405081808
c1-c5:
0.7001992199	1.395025194	1.358157488	2.164388172	1.109417558
d1-d5:
0.3661692911	1.398038800	3.754805282	8.623623463	18.05756865
end:

begin:
entry no.:
34
Ho(3+)
Z (atomic number):
67
Z0 (number of electrons):
64
Alpha:
0.1216325648
c1-c6:
0.6130273088	1.237670758	1.123470987	1.731314584	1.515233293	0.4342841863
d1-d6:
0.3067617374	1.186636403	2.859278760	6.445498095	12.33442382	22.38637514
end:

begin:
entry no.:
35
Er(3+)
Z (atomic number):
68
Z0 (number of electrons):
65
Alpha:
0.1308665894
c1-c6:
0.6480892946	1.270058973	1.142002301	1.790334854	1.495485142	0.2092583565
d1-d6:
0.3255293125	1.221165301	3.008359532	6.687170750	13.32602623	27.63805534
end:

begin:
entry no.:
36
Tm(3+)
Z (atomic number):
69
Z0 (number of electrons):
66
Alpha:
0.1295857903
c1-c7:
0.6310710326	1.153841385	0.9368448460	1.461599865	1.701892796	0.5726445990
0.1369686722
d1-d7:
0.3142807934	1.136524548	2.489329175	5.266775770	10.33737586	19.98789470
644.1511344
end:

begin:
entry no.:
37
Yb(2+)
Z (atomic number):
70
Z0 (number of electrons):
68
Alpha:
0.1632863300
c1-c5:
0.8366679844	1.469611762	1.628705225	2.201110539	0.9756213690
d1-d5:
0.4063076693	1.468027100	4.173902474	9.618747044	21.66562701
end:

begin:
entry no.:
38
Yb(3+)
Z (atomic number):
70
Z0 (number of electrons):
67
Alpha:
0.1438902189
c1-c6:
0.7138649249	1.305053293	1.169255227	1.725678540	1.277091715	0.1706268815
d1-d6:
0.3526706031	1.271622226	3.223710439	6.891317089	13.41028760	27.82991354
end:

begin:
entry no.:
39
Lu(3+)
Z (atomic number):
71
Z0 (number of electrons):
68
Alpha:
0.1377596568
c1-c7:
0.6924748150	1.291392699	1.193046234	1.779765978	1.157067875	0.1625099383
0.1333639334
d1-d7:
0.3326932692	1.212693644	3.113872521	6.861976110	13.59829034	25.10755618
643.3797999
end:

begin:
entry no.:
40
Au(1+)
Z (atomic number):
79
Z0 (number of electrons):
78
Alpha:
0.09379475607
c1-c7:
0.5926789094	1.221696785	1.272712682	2.173514441	2.243631810	1.789512280
0.6682921352
d1-d7:
0.2150932990	0.8696620504	2.433435873	5.253198855	10.96376384	22.99241945
49.00044085
end:

begin:
entry no.:
41
Hg(2+)
Z (atomic number):
80
Z0 (number of electrons):
78
Alpha:
0.1412037119
c1-c7:
0.7558374911	1.181107201	1.516167479	2.136229522	1.757728103	1.012892034
0.09083781995
d1-d7:
0.3057332596	1.051409765	2.972086747	6.167974772	12.42368248	24.70458475
96.22121722
end:

begin:
entry no.:
42
Tl(1+)
Z (atomic number):
81
Z0 (number of electrons):
80
Alpha:
0.1692413709
c1-c7:
0.9166903125	1.180250869	1.771943234	2.174569115	2.019892030	2.058180819
1.019117063
d1-d7:
0.3637929827	1.212762851	3.280155833	6.646292533	13.75729277	30.16241958
63.78111801
end:

begin:
entry no.:
43
Bi(3+)
Z (atomic number):
83
Z0 (number of electrons):
80
Alpha:
0.1611508543
c1-c7:
0.8741438430	1.060986462	1.653503260	1.878558956	1.577474482	1.306471658
0.09925168258
d1-d7:
0.3467128783	1.143863390	3.051495008	6.038699437	12.69996941	27.06553848
116.7564793
end:

begin:
entry no.:
44
Fr(1+)
Z (atomic number):
87
Z0 (number of electrons):
86
Alpha:
0.1698399554
c1-c7:
0.9562132654	1.083338786	2.039556619	1.785609986	2.987496442	3.695283529
1.298054184
d1-d7:
0.3429793762	1.174426855	2.948905260	6.107705457	13.59878612	27.24035368
55.97484697
end:

begin:
entry no.:
45
Ra(2+)
Z (atomic number):
88
Z0 (number of electrons):
86
Alpha:
0.1818052568
c1-c7:
1.034994931	1.167462116	2.073638874	1.679055073	3.016724123	2.511642211
0.5249006583
d1-d7:
0.3715877538	1.356064972	3.198963491	7.035290191	14.58191072	26.63144973
49.16205166
end:

begin:
entry no.:
46
Ac(3+)
Z (atomic number):
89
Z0 (number of electrons):
86
Alpha:
0.1680172346
c1-c7:
0.9586177041	1.086904789	2.048684301	1.750671953	3.305125485	1.530342779
0.3222002388
d1-d7:
0.3422066475	1.229969052	2.989241596	7.031590298	14.92004116	29.02674356
914.5534119
end:

begin:
entry no.:
47
Th(4+)
Z (atomic number):
90
Z0 (number of electrons):
86
Alpha:
0.1767266837
c1-c7:
1.002698336	1.128469010	1.811885603	1.328784551	2.789447766	1.566915746
0.07239309799
d1-d7:
0.3609146560	1.350527450	3.002577304	6.491168409	12.53658939	23.03899598
339.0805094
end:

begin:
entry no.:
48
U(4+)
Z (atomic number):
92
Z0 (number of electrons):
88
Alpha:
0.1732648569
c1-c6:
0.9854428265	1.176424885	1.868645684	2.062855180	2.932530848	0.5706407410
d1-d6:
0.3445032042	1.319497851	2.951781643	7.288951142	14.60564745	29.20830067
end:

begin:
entry no.:
49
Np(4+)
Z (atomic number):
93
Z0 (number of electrons):
89
Alpha:
0.1710253940
c1-c7:
0.9674381780	1.101131815	1.720596402	1.506476783	2.779125936	1.423654262
0.05283819632
d1-d7:
0.3344594918	1.256478137	2.696108559	5.780675774	11.32462789	20.88779248
89.87724705
end:

begin:
entry no.:
50
Pu(4+)
Z (atomic number):
94
Z0 (number of electrons):
90
Alpha:
0.1816630061
c1-c7:
1.015494753	1.321658988	1.751694209	2.100557630	2.599627588	0.6498705193
0.04859058952
d1-d7:
0.3503896099	1.399568035	3.015737970	7.111630283	13.64489150	24.82848245
240.7927198
end:

:**************************************************************:
