# Supplementary material for: Analytical models representing X-ray form factors of ions
Source: Acta Crystallogr A Found Adv. 2024 Jan 1;80(Pt 1):129–36. doi: 10.1107/S2053273323010550 (PMC10833360; doi:10.1107/S2053273323010550)
Supplement: Supplementary file 5 [file a-80-00129-sup5.txt]

begin:
entry no.:
1
Li(1+)
Z (atomic number):
3
Z0 (number of electrons):
2
Alpha:
0.006208609985
c1-c4:
0.03949341367	0.05952341536	0.04139458371	0.01026635147
d1-d4:
0.4960322503	1.830043060	4.442451548	9.051751478
end:

begin:
entry no.:
2
Be(2+)
Z (atomic number):
4
Z0 (number of electrons):
2
Alpha:
0.007304550301
c1-c3:
0.03696067202	0.03049309067	0.007019852973
d1-d3:
0.5459040647	1.880130884	4.481423700
end:

begin:
entry no.:
3
O(1-)
Z (atomic number):
8
Z0 (number of electrons):
9
Alpha:
0.03578917667
c1-c7:
0.2043992712	0.4219840719	0.6792106099	0.8052247767	0.7123668522	0.3973198614
0.05736720265
d1-d7:
0.6482359055	2.416914876	5.759610098	12.22084364	25.94306899	59.19780764
160.2149380
end:

begin:
entry no.:
4
F(1-)
Z (atomic number):
9
Z0 (number of electrons):
10
Alpha:
0.03942408293
c1-c6:
0.2276265989	0.4593461015	0.6627058288	0.6988451707	0.5238181410	0.2019888407
d1-d6:
0.6492129807	2.365900522	5.610402362	12.04313137	26.24367268	61.92403169
end:

begin:
entry no.:
5
Na(1+)
Z (atomic number):
11
Z0 (number of electrons):
10
Alpha:
0.03693668267
c1-c5:
0.2137687521	0.3738337075	0.3474706109	0.1499128794	0.01001874405
d1-d5:
0.6219197717	2.170149770	5.016555716	10.54263322	27.18881173
end:

begin:
entry no.:
6
Mg(2+)
Z (atomic number):
12
Z0 (number of electrons):
10
Alpha:
0.03445986320
c1-c4:
0.1982356461	0.3151579809	0.2277425134	0.05629511960
d1-d4:
0.5817136300	1.985440038	4.515069576	9.308434691
end:

begin:
entry no.:
7
Al(3+)
Z (atomic number):
13
Z0 (number of electrons):
10
Alpha:
0.02172155606
c1-c4:
0.1392098810	0.2542287299	0.1872923682	0.03867968967
d1-d4:
0.3844178018	1.429242616	3.372116340	7.017162202
end:

begin:
entry no.:
8
Si(4+)
Z (atomic number):
14
Z0 (number of electrons):
10
Alpha:
0.03548936102
c1-c3:
0.2003773691	0.2177100443	0.05672823912
d1-d3:
0.6043821020	1.988380231	4.591482258
end:

begin:
entry no.:
9
Cl(1-)
Z (atomic number):
17
Z0 (number of electrons):
18
Alpha:
0.06748194006
c1-c7:
0.3906570039	0.5192486685	0.9840013120	1.583783781	1.740829178	1.192845518
0.2978213047
d1-d7:
0.6142465902	2.283873130	5.745948838	11.53282313	22.43607511	46.35937953
105.8062826
end:

begin:
entry no.:
10
K(1+)
Z (atomic number):
19
Z0 (number of electrons):
18
Alpha:
0.04965024371
c1-c6:
0.3013733606	0.4235007792	0.8859814418	1.117846025	0.5929721280	0.07489464086
d1-d6:
0.4635043753	1.833730894	4.706182087	9.487805673	18.12677890	34.26424273
end:

begin:
entry no.:
11
Ca(2+)
Z (atomic number):
20
Z0 (number of electrons):
18
Alpha:
0.06321624244
c1-c5:
0.3320707459	0.4893574195	0.9007680862	0.7497625002	0.1863001270
d1-d5:
0.5639575134	2.288935152	5.222264564	10.06699689	18.96222884
end:

begin:
entry no.:
12
Sc(3+)
Z (atomic number):
21
Z0 (number of electrons):
18
Alpha:
0.05542112903
c1-c5:
0.2898519367	0.4205422289	0.7609824434	0.5826296571	0.1112474399
d1-d5:
0.4925003865	1.984603490	4.439442796	8.390675939	15.46483578
end:

begin:
entry no.:
13
Ti(3+)
Z (atomic number):
22
Z0 (number of electrons):
19
Alpha:
0.06428236086
c1-c5:
0.3190325150	0.5459668499	0.8136749483	0.4578120276	0.08731202929
d1-d5:
0.5371527299	2.202374097	4.846945151	9.414796516	19.20204096
end:

begin:
entry no.:
14
Ti(4+)
Z (atomic number):
22
Z0 (number of electrons):
18
Alpha:
0.04450810349
c1-c5:
0.2403524873	0.3386447431	0.6597341437	0.4954700768	0.07626909223
d1-d5:
0.3972530409	1.585053137	3.637573077	6.927434687	12.81487170
end:

begin:
entry no.:
15
V(2+)
Z (atomic number):
23
Z0 (number of electrons):
21
Alpha:
0.06622306288
c1-c7:
0.3346072633	0.5796342290	0.8620100467	0.6377075079	0.3171630277	0.1179444800
0.007413098788
d1-d7:
0.4994225320	1.984370440	4.345563508	8.374389086	15.67786574	29.99098969
254.0836422
end:

begin:
entry no.:
16
V(3+)
Z (atomic number):
23
Z0 (number of electrons):
20
Alpha:
0.06260893681
c1-c5:
0.3161856180	0.5745318785	0.8175152511	0.4582187464	0.09119241140
d1-d5:
0.4997692388	2.057009962	4.583762556	9.234053615	19.76900580
end:

begin:
entry no.:
17
V(5+)
Z (atomic number):
23
Z0 (number of electrons):
18
Alpha:
0.06039312976
c1-c4:
0.2820297647	0.5152131405	0.5777536942	0.1417402001
d1-d4:
0.5313281410	2.211603874	4.683943848	8.884611939
end:

begin:
entry no.:
18
Cr(2+)
Z (atomic number):
24
Z0 (number of electrons):
22
Alpha:
0.07517734013
c1-c6:
0.3674291581	0.6782795659	0.8365335608	0.5788512938	0.3009242232	0.05603343350
d1-d6:
0.5424910229	2.114761179	4.553038935	8.779102596	17.41022235	35.39093273
end:

begin:
entry no.:
19
Cr(3+)
Z (atomic number):
24
Z0 (number of electrons):
21
Alpha:
0.07039945136
c1-c5:
0.3430526248	0.6556257303	0.7799166332	0.3938288123	0.08710660033
d1-d5:
0.5349031231	2.140709180	4.702559645	9.434645878	19.51465900
end:

begin:
entry no.:
20
Mn(2+)
Z (atomic number):
25
Z0 (number of electrons):
23
Alpha:
0.07473613302
c1-c6:
0.3650276241	0.6683974657	0.7809652823	0.5637305164	0.3223075820	0.07992801347
d1-d6:
0.5151922370	1.964599513	4.154999545	7.798416108	15.00066395	29.68698658
end:

begin:
entry no.:
21
Mn(3+)
Z (atomic number):
25
Z0 (number of electrons):
22
Alpha:
0.07465507323
c1-c5:
0.3606455519	0.7059143760	0.7545866898	0.3564835603	0.07138444051
d1-d5:
0.5439177813	2.126542361	4.704069002	9.622296144	19.59219069
end:

begin:
entry no.:
22
Mn(4+)
Z (atomic number):
25
Z0 (number of electrons):
21
Alpha:
0.07283283057
c1-c6:
0.3429739319	0.6677370446	0.6317330941	0.2083565107	0.01440584882	0.006552389722
d1-d6:
0.5567835786	2.173049011	4.723298698	9.525671240	20.12942526	466.9110109
end:

begin:
entry no.:
23
Fe(2+)
Z (atomic number):
26
Z0 (number of electrons):
24
Alpha:
0.08342153756
c1-c5:
0.4100966698	0.8089838620	0.8386015268	0.5012551699	0.1648488622
d1-d5:
0.5628716909	2.142548966	4.847117116	10.36561269	22.37002416
end:

begin:
entry no.:
24
Fe(3+)
Z (atomic number):
26
Z0 (number of electrons):
23
Alpha:
0.06643674600
c1-c5:
0.3344514239	0.6605577668	0.7549744718	0.3993039724	0.09214007519
d1-d5:
0.4641791895	1.836058560	4.102483799	8.443806992	17.51992205
end:

begin:
entry no.:
25
Co(2+)
Z (atomic number):
27
Z0 (number of electrons):
25
Alpha:
0.07271509102
c1-c6:
0.3655549806	0.7193422832	0.8183525406	0.5313696249	0.2232977507	0.02665657625
d1-d6:
0.4660125963	1.783702933	4.008805323	8.324838449	16.86072324	32.02757304
end:

begin:
entry no.:
26
Co(3+)
Z (atomic number):
27
Z0 (number of electrons):
24
Alpha:
0.08367526126
c1-c5:
0.4068758710	0.7813762313	0.6675870230	0.2797806480	0.06579011034
d1-d5:
0.5700157590	2.115727658	4.713581333	9.430062285	17.50821477
end:

begin:
entry no.:
27
Ni(2+)
Z (atomic number):
28
Z0 (number of electrons):
26
Alpha:
0.09549520864
c1-c5:
0.4773837530	0.8903215819	0.7454307374	0.3910651139	0.1040990581
d1-d5:
0.6106204228	2.208671761	5.102193542	10.87038821	22.20056613
end:

begin:
entry no.:
28
Ni(3+)
Z (atomic number):
28
Z0 (number of electrons):
25
Alpha:
0.08732720801
c1-c5:
0.4298405466	0.8060011104	0.6451370243	0.2555510437	0.03422897185
d1-d5:
0.5771530778	2.098356846	4.764325757	10.01526670	19.60363018
end:

begin:
entry no.:
29
Cu(1+)
Z (atomic number):
29
Z0 (number of electrons):
28
Alpha:
0.08856153622
c1-c6:
0.4535055589	0.8656254906	0.8358233662	0.5819455301	0.3458631319	0.09726919861
d1-d6:
0.5188968279	1.893111965	4.346825567	9.081885473	17.93708199	35.61866669
end:

begin:
entry no.:
30
Cu(2+)
Z (atomic number):
29
Z0 (number of electrons):
27
Alpha:
0.09154653676
c1-c5:
0.4592115374	0.8435964202	0.7255696541	0.4093616503	0.1198540490
d1-d5:
0.5596798503	1.999934619	4.558546224	9.634337394	19.89847960
end:

begin:
entry no.:
31
Zn(2+)
Z (atomic number):
30
Z0 (number of electrons):
28
Alpha:
0.09951162715
c1-c5:
0.5074920118	0.8753964130	0.6696430131	0.3503864609	0.09361733450
d1-d5:
0.5965603575	2.080605008	4.787616642	9.970446619	20.08811003
end:

begin:
entry no.:
32
Ga(3+)
Z (atomic number):
31
Z0 (number of electrons):
28
Alpha:
0.08244323735
c1-c5:
0.4184686136	0.7477741014	0.5856838426	0.2717066706	0.05710655236
d1-d5:
0.4857982331	1.714727102	3.837046032	7.713288621	15.01855608
end:

begin:
entry no.:
33
Br(1-)
Z (atomic number):
35
Z0 (number of electrons):
36
Alpha:
0.1197318378
c1-c8:
0.6675102301	0.9503883222	0.9941937258	1.829326360	2.285989826	1.748583372
0.7390223571	0.08823724792
d1-d8:
0.5693181331	1.927189864	5.080228536	10.85868565	21.16467105	41.10175280
81.47279897	170.6914585
end:

begin:
entry no.:
34
Rb(1+)
Z (atomic number):
37
Z0 (number of electrons):
36
Alpha:
0.1207618102
c1-c6:
0.6776027537	0.7977024587	1.048832355	1.631457464	1.110047094	0.2265675764
d1-d6:
0.5807862289	1.951991100	5.325186140	10.64044517	19.78600990	36.36519677
end:

begin:
entry no.:
35
Sr(2+)
Z (atomic number):
38
Z0 (number of electrons):
36
Alpha:
0.1095960632
c1-c6:
0.6074450513	0.7054551579	0.8730880170	1.364958383	0.9027252185	0.1439484029
d1-d6:
0.5221858218	1.718401791	4.580696479	8.812303588	15.80528825	28.88007777
end:

begin:
entry no.:
36
Y(3+)
Z (atomic number):
39
Z0 (number of electrons):
36
Alpha:
0.1107917244
c1-c6:
0.6111790699	0.6291738709	0.8025347709	1.098522028	0.6972560105	0.09579000271
d1-d6:
0.5287490224	1.728728546	4.414154943	7.863723342	13.30569020	23.34599520
end:

begin:
entry no.:
37
Zr(4+)
Z (atomic number):
40
Z0 (number of electrons):
36
Alpha:
0.1141135224
c1-c5:
0.6359683048	0.6025028459	1.023733959	0.9503282677	0.2102570403
d1-d5:
0.5502872931	1.888377542	4.872725630	8.986708777	15.85247799
end:

begin:
entry no.:
38
Nb(3+)
Z (atomic number):
41
Z0 (number of electrons):
38
Alpha:
0.1204775035
c1-c6:
0.6784045168	0.6780019255	1.271863514	1.173536326	0.4771817637	0.09346332340
d1-d6:
0.5494287963	1.975516768	4.981399407	9.633867126	18.50126999	33.83604681
end:

begin:
entry no.:
39
Nb(5+)
Z (atomic number):
41
Z0 (number of electrons):
36
Alpha:
0.1106624435
c1-c5:
0.6161257951	0.5653610603	1.027048106	0.7398933670	0.07496102886
d1-d5:
0.5340240139	1.876162708	4.740137381	8.751602240	16.17719463
end:

begin:
entry no.:
40
Mo(3+)
Z (atomic number):
42
Z0 (number of electrons):
39
Alpha:
0.1220946071
c1-c7:
0.6785137030	0.6675057229	1.232131531	1.175412304	0.5868390699	0.1283068523
0.02817718438
d1-d7:
0.5375745573	1.941067626	4.644928732	8.724051298	16.34901511	30.59477131
896.2354685
end:

begin:
entry no.:
41
Mo(5+)
Z (atomic number):
42
Z0 (number of electrons):
37
Alpha:
0.1113386924
c1-c5:
0.6189975133	0.5741763889	1.054872431	0.7833685631	0.1560075679
d1-d5:
0.5205787019	1.870822003	4.541499745	8.351468139	15.91027903
end:

begin:
entry no.:
42
Mo(6+)
Z (atomic number):
42
Z0 (number of electrons):
36
Alpha:
0.1051943698
c1-c5:
0.5855038770	0.5289918532	0.9847362314	0.5721754414	0.02756979312
d1-d5:
0.5074423167	1.810620069	4.486393756	8.244829679	16.27747298
end:

begin:
entry no.:
43
Ru(3+)
Z (atomic number):
44
Z0 (number of electrons):
41
Alpha:
0.1298097046
c1-c6:
0.7070959140	0.7912125446	1.381852971	1.032295726	0.4979551760	0.1156343731
d1-d6:
0.5383375919	2.112750725	4.752133677	8.844301218	15.49754392	27.00919518
end:

begin:
entry no.:
44
Ru(4+)
Z (atomic number):
44
Z0 (number of electrons):
40
Alpha:
0.1251513990
c1-c5:
0.6804971498	0.7499012849	1.349583301	0.9049352367	0.2163729861
d1-d5:
0.5334420183	2.107810725	4.798603943	9.407353953	18.52797821
end:

begin:
entry no.:
45
Rh(3+)
Z (atomic number):
45
Z0 (number of electrons):
42
Alpha:
0.1276508018
c1-c6:
0.6953719670	0.8269309144	1.450335766	1.076996024	0.4331454908	0.03847056009
d1-d6:
0.5150197212	2.057002454	4.632021530	8.970457546	16.87067482	32.20377635
end:

begin:
entry no.:
46
Rh(4+)
Z (atomic number):
45
Z0 (number of electrons):
41
Alpha:
0.1298771366
c1-c6:
0.6940596133	0.8492723309	1.385567908	0.8149096565	0.1819975096	0.002030161019
d1-d6:
0.5364274740	2.208132849	4.904620222	9.587961010	18.11511755	135.8755487
end:

begin:
entry no.:
47
Pd(2+)
Z (atomic number):
46
Z0 (number of electrons):
44
Alpha:
0.1302351686
c1-c6:
0.7074754261	0.8848386129	1.502972052	1.206643523	0.6922716624	0.1838398555
d1-d6:
0.4977428877	1.988201615	4.400069488	8.339487733	15.20504793	28.38211131
end:

begin:
entry no.:
48
Pd(4+)
Z (atomic number):
46
Z0 (number of electrons):
42
Alpha:
0.1346723682
c1-c5:
0.6995509916	0.9025367333	1.343907538	0.8024076366	0.1841063265
d1-d5:
0.5363796129	2.224884417	4.766501372	9.111468117	17.26158080
end:

begin:
entry no.:
49
Ag(1+)
Z (atomic number):
47
Z0 (number of electrons):
46
Alpha:
0.1481065189
c1-c6:
0.7750428004	1.151351379	1.734820475	1.351589376	0.7331535758	0.1571053123
d1-d6:
0.5348479169	2.232445664	4.942792262	9.988153828	19.76228871	38.86508168
end:

begin:
entry no.:
50
Ag(2+)
Z (atomic number):
47
Z0 (number of electrons):
45
Alpha:
0.1445703405
c1-c6:
0.7520937191	1.108069428	1.625600850	1.139339207	0.4372579501	0.02333049271
d1-d6:
0.5342636078	2.246432651	4.939431098	9.929067454	19.67379179	45.00366312
end:

begin:
entry no.:
51
Cd(2+)
Z (atomic number):
48
Z0 (number of electrons):
46
Alpha:
0.1055281689
c1-c6:
0.6050255333	0.7437990112	1.455623889	1.356597948	0.7389490979	0.1410564148
d1-d6:
0.3886685163	1.497101686	3.468699133	6.833195379	13.37567107	26.39495341
end:

begin:
entry no.:
52
In(3+)
Z (atomic number):
49
Z0 (number of electrons):
46
Alpha:
0.1403789413
c1-c5:
0.7124442022	1.140275230	1.492281348	0.8302200492	0.1805483033
d1-d5:
0.5024952822	2.135780764	4.641532932	9.256457838	17.82351922
end:

begin:
entry no.:
53
Sn(2+)
Z (atomic number):
50
Z0 (number of electrons):
48
Alpha:
0.1614825956
c1-c6:
0.7818874283	1.415566498	1.507083360	1.048738559	1.030677205	0.3618398393
d1-d6:
0.5484980876	2.321273239	5.151867571	11.38754492	23.29366672	43.04444454
end:

begin:
entry no.:
54
Sn(4+)
Z (atomic number):
50
Z0 (number of electrons):
46
Alpha:
0.1386599036
c1-c5:
0.6838107517	1.105119813	1.338747484	0.6440842095	0.08636861465
d1-d5:
0.4915389626	2.071276323	4.393982044	8.588924868	16.49846099
end:

begin:
entry no.:
55
Sb(3+)
Z (atomic number):
51
Z0 (number of electrons):
48
Alpha:
0.1298110015
c1-c6:
0.6651176227	1.098287573	1.412328422	0.9554521403	0.9361739644	0.2807028581
d1-d6:
0.4425078790	1.859139435	4.023161481	8.681441661	18.25697674	33.41783440
end:

begin:
entry no.:
56
Sb(5+)
Z (atomic number):
51
Z0 (number of electrons):
46
Alpha:
0.1565182618
c1-c4:
0.7206031341	1.324510466	1.125372495	0.2661721016
d1-d4:
0.5525489089	2.341699748	5.077403842	10.30078088
end:

begin:
entry no.:
57
I(1-)
Z (atomic number):
53
Z0 (number of electrons):
54
Alpha:
0.1677227162
c1-c8:
0.8181761170	1.584742890	1.552979068	1.986614115	3.185377810	2.935439264
1.547687207	0.3076704861
d1-d8:
0.5020497146	2.044083176	4.605905516	10.55823592	20.68707684	39.19009810
75.14070905	155.8656969
end:

begin:
entry no.:
58
Cs(1+)
Z (atomic number):
55
Z0 (number of electrons):
54
Alpha:
0.1787231476
c1-c8:
0.8276383942	1.619529984	1.272011917	2.279818386	2.340602199	0.7415387234
0.008070455949	0.01664299062
d1-d8:
0.5367498723	2.095440346	5.047876786	11.19226704	20.95700066	38.80700501
153.8901107	957.5287531
end:

begin:
entry no.:
59
Ba(2+)
Z (atomic number):
56
Z0 (number of electrons):
54
Alpha:
0.09194182384
c1-c7:
0.6113147169	1.267537288	1.233671378	1.730067112	2.254390684	0.8288976877
0.009738296413
d1-d7:
0.3155990255	1.491828392	3.444753889	8.276792265	15.36733159	27.98905614
97.66398751
end:

begin:
entry no.:
60
La(3+)
Z (atomic number):
57
Z0 (number of electrons):
54
Alpha:
0.1313238306
c1-c7:
0.6512323059	1.310359086	1.009941599	1.762625869	1.812742278	0.4119817966
0.009332226325
d1-d7:
0.3940863157	1.622593956	3.676703088	8.258870462	14.77339822	25.91162685
603.0165031
end:

begin:
entry no.:
61
Ce(3+)
Z (atomic number):
58
Z0 (number of electrons):
55
Alpha:
0.1790300352
c1-c6:
0.8142258641	1.495774429	1.227298778	2.140277861	1.086021336	0.04428485739
d1-d6:
0.5341668469	1.969096069	5.211671078	10.54209949	19.15701412	38.58022909
end:

begin:
entry no.:
62
Ce(4+)
Z (atomic number):
58
Z0 (number of electrons):
54
Alpha:
0.1446466068
c1-c6:
0.6763807653	1.337107576	0.9158835867	1.758046404	1.334196312	0.1848840928
d1-d6:
0.4312135190	1.690741467	4.050199986	8.352275069	14.28506750	24.40215932
end:

begin:
entry no.:
63
Pr(3+)
Z (atomic number):
59
Z0 (number of electrons):
56
Alpha:
0.1645754588
c1-c7:
0.7538079073	1.418477014	1.043615871	1.821968361	1.411000897	0.2675948987
0.01338691638
d1-d7:
0.4757546043	1.770454689	4.339653580	8.757478399	15.18806496	25.95146972
474.1222756
end:

begin:
entry no.:
64
Pr(4+)
Z (atomic number):
59
Z0 (number of electrons):
55
Alpha:
0.1658559766
c1-c6:
0.7468110108	1.365705145	0.9462905774	1.648850427	1.176390485	0.2119568088
d1-d6:
0.4890792866	1.789224192	4.435624488	8.450384898	13.87321673	22.87082149
end:

begin:
entry no.:
65
Nd(3+)
Z (atomic number):
60
Z0 (number of electrons):
57
Alpha:
0.1352628540
c1-c6:
0.6704190459	1.358041068	1.031072039	1.730796207	1.515296436	0.3347557671
d1-d6:
0.3875985278	1.548030560	3.717079422	7.862408131	13.88174482	24.09099802
end:

begin:
entry no.:
66
Pm(3+)
Z (atomic number):
61
Z0 (number of electrons):
58
Alpha:
0.1867458196
c1-c6:
0.8641737626	1.456839254	1.314304762	1.943139822	0.8723299016	0.03449414623
d1-d6:
0.5372811219	1.886588212	5.059188265	10.00998022	18.13888359	36.56191082
end:

begin:
entry no.:
67
Sm(3+)
Z (atomic number):
62
Z0 (number of electrons):
59
Alpha:
0.1779895136
c1-c7:
0.8236190120	1.405245529	1.096888334	1.637168741	1.190474923	0.2370975006
0.02929023019
d1-d7:
0.4985309783	1.747467301	4.400949240	8.355202631	14.15091378	24.02804456
900.5807826
end:

begin:
entry no.:
68
Eu(2+)
Z (atomic number):
63
Z0 (number of electrons):
61
Alpha:
0.09516875903
c1-c6:
0.6451330955	1.422180118	1.221227423	1.860217423	1.549126979	0.3704569216
d1-d6:
0.2975380353	1.358299601	3.505850874	7.739736849	14.39624084	26.28009870
end:

begin:
entry no.:
69
Eu(3+)
Z (atomic number):
63
Z0 (number of electrons):
60
Alpha:
0.1588234770
c1-c7:
0.7348180894	1.318731035	0.9305828292	1.449169181	1.454438941	0.4201963047
0.004222621649
d1-d7:
0.4279322906	1.526429435	3.551306939	6.877492717	11.88419825	20.78361785
116.2454752
end:

begin:
entry no.:
70
Gd(3+)
Z (atomic number):
64
Z0 (number of electrons):
61
Alpha:
0.1766209032
c1-c6:
0.8312376537	1.382828027	1.144252882	1.601930956	1.049547272	0.1848338010
d1-d6:
0.4813326461	1.667053163	4.261072117	8.169556053	13.92792590	23.97570627
end:

begin:
entry no.:
71
Tb(3+)
Z (atomic number):
65
Z0 (number of electrons):
62
Alpha:
0.1897512968
c1-c7:
0.9067684095	1.388748947	1.295155125	1.634738889	0.7796859019	0.08071615025
0.01052468238
d1-d7:
0.5184184718	1.753126034	4.636703010	8.951654997	15.51727463	26.84256049
447.2415156
end:

begin:
entry no.:
72
Dy(3+)
Z (atomic number):
66
Z0 (number of electrons):
63
Alpha:
0.1867241444
c1-c6:
0.8999138825	1.379744019	1.335175838	1.694886094	0.6713000522	0.01584249547
d1-d6:
0.5021501566	1.699827430	4.550679713	9.062257930	16.74363128	41.06698313
end:

begin:
entry no.:
73
Ho(3+)
Z (atomic number):
67
Z0 (number of electrons):
64
Alpha:
0.2149947022
c1-c5:
1.071649583	1.373880122	1.517368650	1.514915557	0.3988379475
d1-d5:
0.5899231366	1.952050506	5.248512977	10.23302278	18.92554734
end:

begin:
entry no.:
74
Er(3+)
Z (atomic number):
68
Z0 (number of electrons):
65
Alpha:
0.2154549333
c1-c5:
1.085703932	1.365294852	1.536753331	1.450510612	0.3499680141
d1-d5:
0.5839989850	1.936002068	5.221810908	10.24792316	18.94676220
end:

begin:
entry no.:
75
Tm(3+)
Z (atomic number):
69
Z0 (number of electrons):
66
Alpha:
0.1857392956
c1-c6:
0.9111775465	1.311296392	1.172745796	1.398907687	0.8011965092	0.1383707488
d1-d6:
0.4785611728	1.585401822	4.057789113	7.663023255	12.97175085	22.02938661
end:

begin:
entry no.:
76
Yb(2+)
Z (atomic number):
70
Z0 (number of electrons):
68
Alpha:
0.1940975885
c1-c6:
0.9599933012	1.342477916	1.248099309	1.544977218	0.9398107685	0.1891746328
d1-d6:
0.4862918946	1.597625066	4.057446864	7.919399394	14.11693007	24.66466392
end:

begin:
entry no.:
77
Yb(3+)
Z (atomic number):
70
Z0 (number of electrons):
67
Alpha:
0.2155566888
c1-c5:
1.101703040	1.331860607	1.484743666	1.369658139	0.3323472445
d1-d5:
0.5680578246	1.879084679	5.000622042	9.805874116	18.22667902
end:

begin:
entry no.:
78
Lu(3+)
Z (atomic number):
71
Z0 (number of electrons):
68
Alpha:
0.2037670044
c1-c6:
1.018005296	1.259841056	1.160107548	1.347730651	0.7045435217	0.06220184914
d1-d6:
0.5184123325	1.669149010	4.146722237	7.686300130	13.49785728	24.91230643
end:

:**********************************************************:
