# Supplementary material for: Analytical models representing X-ray form factors of ions
Source: Acta Crystallogr A Found Adv. 2024 Jan 1;80(Pt 1):129–36. doi: 10.1107/S2053273323010550 (PMC10833360; doi:10.1107/S2053273323010550)
Supplement: Supplementary file 6 [file a-80-00129-sup6.txt]

begin:
entry no.:
1
Li(1+)
Z (atomic number):
3
Z0 (number of electrons):
2
Alpha:
0.0007331180635
c1-c6:
0.005064417486	0.01181596000	0.02516187201	0.04586415155	0.05038773549	0.01805634220
d1-d6:
0.05958518602	0.2297454527	0.6146028859	1.498360373	3.500353788	7.977638949
end:

begin:
entry no.:
2
Be(2+)
Z (atomic number):
4
Z0 (number of electrons):
2
Alpha:
0.0007727037248
c1-c6:
0.005441860453	0.01251437873	0.02166102494	0.02654480394	0.01449150643	0.001013640353
d1-d6:
0.06349590753	0.2493287877	0.6522470906	1.487870396	3.325152770	26.09704735
end:

begin:
entry no.:
3
Na(1+)
Z (atomic number):
11
Z0 (number of electrons):
10
Alpha:
0.003615984117
c1-c7:
0.02416298666	0.05115680789	0.1044743021	0.2144454870	0.3309426989	0.2995420267
0.1005634003
d1-d7:
0.05845121466	0.2264542000	0.6024980651	1.381451612	2.930934918	6.048328618
12.81167093
end:

begin:
entry no.:
4
Mg(2+)
Z (atomic number):
12
Z0 (number of electrons):
10
Alpha:
0.003559299011
c1-c7:
0.02354150068	0.04932813320	0.1011168942	0.1959496900	0.2608854484	0.1705385511
0.02644901799
d1-d7:
0.05742240078	0.2226633473	0.5877494006	1.322668511	2.753316228	5.576064546
11.74271008
end:

begin:
entry no.:
5
Cl(1-)
Z (atomic number):
17
Z0 (number of electrons):
18
Alpha:
0.005963754478
c1-c10:
0.03835832904	0.07962730470	0.1463606538	0.2315072208	0.3400928559	0.7493269486
1.578969788	1.940705088	1.299160668	0.3602224368
d1-d10:
0.05297206667	0.1988922828	0.4811541064	0.9946012084	2.066522238	4.586229468
9.672550158	20.22781627	43.44704415	99.31153510
end:

begin:
entry no.:
6
K(1+)
Z (atomic number):
19
Z0 (number of electrons):
18
Alpha:
0.006268120868
c1-c9:
0.04066755269	0.09019284060	0.1674640148	0.2301220518	0.3872681245	0.8278383759
1.076573585	0.5686865588	0.04194124882
d1-d9:
0.05634823194	0.2173980943	0.5455888461	1.211267734	2.662076883	5.199703706
9.887123158	19.13199917	42.27847796
end:

begin:
entry no.:
7
Ca(2+)
Z (atomic number):
20
Z0 (number of electrons):
18
Alpha:
0.006452068917
c1-c8:
0.04207482482	0.09535621872	0.1700235273	0.2338119844	0.5075669817	0.8577673602
0.6288720618	0.1696050637
d1-d8:
0.05840116991	0.2273168644	0.5757628761	1.337847696	3.023736774	5.888448245
10.72116533	19.14765859
end:

begin:
entry no.:
8
V(2+)
Z (atomic number):
23
Z0 (number of electrons):
21
Alpha:
0.007210753251
c1-c9:
0.04660115874	0.1025268764	0.1635559780	0.2453234105	0.5305553114	0.7992155414
0.6470708381	0.3065098209	0.05407814175
d1-d9:
0.05580135407	0.2118811638	0.5240116531	1.189514643	2.444378056	4.631961505
8.939455947	18.36175449	37.81898203
end:

begin:
entry no.:
9
Mn(2+)
Z (atomic number):
25
Z0 (number of electrons):
23
Alpha:
0.008109969534
c1-c8:
0.05311835732	0.1178741230	0.1864774624	0.3694374260	0.7050137096	0.7436965492
0.4909546233	0.1704849047
d1-d8:
0.05781279568	0.2205449444	0.5672888138	1.365113944	2.813803172	5.482079326
11.08618249	23.86047264
end:

begin:
entry no.:
10
Fe(2+)
Z (atomic number):
26
Z0 (number of electrons):
24
Alpha:
0.008364943308
c1-c8:
0.05468229409	0.1188516067	0.1839537839	0.3684388518	0.6927304608	0.7387923171
0.4744158724	0.1609145615
d1-d8:
0.05709764952	0.2158270286	0.5503803964	1.289078963	2.624904504	5.184824377
10.65742234	22.52452802
end:

begin:
entry no.:
11
Fe(3+)
Z (atomic number):
26
Z0 (number of electrons):
23
Alpha:
0.008095604921
c1-c7:
0.05304004883	0.1161661449	0.1813566569	0.3994126843	0.7294333881	0.6045790418
0.2039305057
d1-d7:
0.05783371777	0.2197905778	0.5704696858	1.387302673	2.934686123	6.115826068
13.61521052
end:

begin:
entry no.:
12
Co(2+)
Z (atomic number):
27
Z0 (number of electrons):
25
Alpha:
0.008651317739
c1-c9:
0.05656317464	0.1214389995	0.1892590997	0.3973742830	0.7018042000	0.6919287766
0.4223114095	0.1490821242	0.01732751703
d1-d9:
0.05670004230	0.2132947076	0.5473575379	1.274836539	2.598068127	5.137257846
10.32558102	19.50735901	41.22885241
end:

begin:
entry no.:
13
Ni(2+)
Z (atomic number):
28
Z0 (number of electrons):
26
Alpha:
0.009086136525
c1-c8:
0.05980362398	0.1277824977	0.2041995994	0.4424282635	0.7120073852	0.6504039441
0.3855313488	0.1118356931
d1-d8:
0.05747183380	0.2167291795	0.5672599588	1.311537849	2.666157332	5.329139955
10.86475685	21.89960779
end:

begin:
entry no.:
14
Cu(1+)
Z (atomic number):
29
Z0 (number of electrons):
28
Alpha:
0.009569126148
c1-c9:
0.06269582818	0.1311041732	0.2082953111	0.4249895955	0.6653178349	0.6811324379
0.5477584918	0.3918868525	0.1558359306
d1-d9:
0.05597771658	0.2087853445	0.5371084165	1.195635483	2.332229705	4.397443352
8.304246335	15.61732766	31.04149861
end:

begin:
entry no.:
15
Zn(2+)
Z (atomic number):
30
Z0 (number of electrons):
28
Alpha:
0.01020141488
c1-c8:
0.06745332110	0.1360149178	0.2251282365	0.4873387249	0.7064623381	0.6008328332
0.2926540145	0.07105067427
d1-d8:
0.06017745120	0.2237166164	0.5841499134	1.302337018	2.653298265	5.503206135
11.40072343	20.50147516
end:

begin:
entry no.:
16
Br(1-)
Z (atomic number):
35
Z0 (number of electrons):
36
Alpha:
0.01251170163
c1-c10:
0.08335548040	0.1652440524	0.3301762605	0.6220080673	0.7181957703	1.096844339
2.080788055	2.395824272	1.539168489	0.3134974746
d1-d10:
0.05727484336	0.2151594415	0.5750304902	1.255646442	2.665752878	6.069928784
12.63203998	25.75153679	54.97578343	129.7015623
end:

begin:
entry no.:
17
Rb(1+)
Z (atomic number):
37
Z0 (number of electrons):
36
Alpha:
0.01218792847
c1-c9:
0.08045020255	0.1531344748	0.2998212732	0.5083911898	0.5178949170	0.7930915906
1.417343207	1.345049621	0.4157075833
d1-d9:
0.05560478211	0.2070262574	0.5375352109	1.118217730	2.245274583	4.776197843
9.005718630	16.54063225	31.41558592
end:

begin:
entry no.:
18
Sr(2+)
Z (atomic number):
38
Z0 (number of electrons):
36
Alpha:
0.01222135232
c1-c8:
0.08074529063	0.1539581240	0.3208282752	0.5181371169	0.5338253644	1.158337317
1.430951987	0.4319135483
d1-d8:
0.05582962170	0.2095552357	0.5511233389	1.173034832	2.572631254	5.775289485
11.43708991	22.37465586
end:

begin:
entry no.:
19
Sn(2+)
Z (atomic number):
50
Z0 (number of electrons):
48
Alpha:
0.01642492698
c1-c9:
0.1057851098	0.2272432762	0.3855118227	0.5355921821	1.239122228	1.337123211
1.068956585	0.9180656237	0.3094892905
d1-d9:
0.05580853320	0.2206518624	0.5357667398	1.311131111	2.717408081	5.388665639
11.44255615	22.74819615	40.75488494
end:

begin:
entry no.:
20
Sn(4+)
Z (atomic number):
50
Z0 (number of electrons):
46
Alpha:
0.01582514623
c1-c7:
0.1018012861	0.2195994888	0.3678793452	0.5279148730	1.223520802	1.134627685
0.3780317077
d1-d7:
0.05618900495	0.2233309720	0.5429803067	1.368333709	2.874564378	5.730473527
11.68348396
end:

begin:
entry no.:
21
I(1-)
Z (atomic number):
53
Z0 (number of electrons):
54
Alpha:
0.01860160089
c1-c10:
0.1192818603	0.2667978608	0.4047802554	0.7832597596	1.470695467	1.482647946
2.587559824	3.486672297	2.458743451	0.7360214108
d1-d10:
0.05609238516	0.2218718458	0.5403100171	1.358908722	2.767488047	5.912134536
13.16704812	26.85401262	55.28674180	119.5396405
end:

begin:
entry no.:
22
Cs(1+)
Z (atomic number):
55
Z0 (number of electrons):
54
Alpha:
0.01661702401
c1-c10:
0.1038319440	0.2162324567	0.3279651570	0.4945217756	1.123979401	1.143904256
1.820124456	2.440921993	1.161717257	0.1831934392
d1-d10:
0.04937998914	0.1883556365	0.4359745052	1.013442921	1.982068566	3.918140519
8.794914196	16.83639639	30.25215717	49.49802062
end:

:*******************************************************:
