# Supplementary material for: Analytical models representing X-ray form factors of ions
Source: Acta Crystallogr A Found Adv. 2024 Jan 1;80(Pt 1):129–36. doi: 10.1107/S2053273323010550 (PMC10833360; doi:10.1107/S2053273323010550)
Supplement: Supplementary file 7 [file a-80-00129-sup7.txt]

begin:
entry no.:
1
H(1-)
Z (atomic number):
1
Z0 (number of electrons):
2
Alpha:
0.004892369903
c1-c9:
0.03208406453	0.06775712091	0.1298902319	0.2525756368	0.4718368662	0.7592897159
1.026806252	1.051494412	0.4044251498
d1-d9:
0.3869246163	1.404688138	3.421634703	7.452891474	16.05206264	35.11176406
77.91265792	181.0502568	474.1439835
end:

begin:
entry no.:
2
Li(1+)
Z (atomic number):
3
Z0 (number of electrons):
2
Alpha:
0.005521678894
c1-c4:
0.03444883964	0.05502487198	0.04873811342	0.01378497039
d1-d4:
0.4336345656	1.572525315	3.882328655	8.931012905
end:

begin:
entry no.:
3
Be(2+)
Z (atomic number):
4
Z0 (number of electrons):
2
Alpha:
0.004984992017
c1-c3:
0.02891173275	0.03498620242	0.01290895358
d1-d3:
0.3863393101	1.413449614	3.704703015
end:

begin:
entry no.:
4
C(val)
Z (atomic number):
6
Z0 (number of electrons):
6
Alpha:
0.02379885010
c1-c6:
0.1335119295	0.2574704086	0.5024533093	0.7504288935	0.6905205790	0.2672543449
d1-d6:
0.6318022199	2.479190914	6.204961444	13.30558150	27.04606355	56.17514297
end:

begin:
entry no.:
5
O(1-)
Z (atomic number):
8
Z0 (number of electrons):
9
Alpha:
0.01809738589
c1-c7:
0.1506331304	0.3622995976	0.6593729576	0.8370984057	0.7669726535	0.4348831858
0.08288368357
d1-d7:
0.4007287603	1.829356987	4.823237496	10.75206771	23.54411490	53.86944876
133.4576629
end:

begin:
entry no.:
6
F(1-)
Z (atomic number):
9
Z0 (number of electrons):
10
Alpha:
0.03914168583
c1-c7:
0.2224160992	0.4177183318	0.5437886634	0.6390440671	0.5766972306	0.3039169249
0.07320089811
d1-d7:
0.6394121565	2.261886534	4.949624296	9.641718774	19.68246636	41.58156400
84.98655909
end:

begin:
entry no.:
7
Na(1+)
Z (atomic number):
11
Z0 (number of electrons):
10
Alpha:
0.02203057055
c1-c5:
0.1273789244	0.2590814898	0.3629905065	0.2830935690	0.07486834789
d1-d5:
0.3590416976	1.317615966	3.128250280	6.660275458	14.12900333
end:

begin:
entry no.:
8
Mg(2+)
Z (atomic number):
12
Z0 (number of electrons):
10
Alpha:
0.02035675323
c1-c5:
0.1144651492	0.2129118535	0.2595172142	0.1803880228	0.04300883391
d1-d5:
0.3292970467	1.153649904	2.567064086	5.075921627	9.900910957
end:

begin:
entry no.:
9
Al(3+)
Z (atomic number):
13
Z0 (number of electrons):
10
Alpha:
0.04057578820
c1-c4:
0.2351481817	0.2800752052	0.08506421984	0.01302197618
d1-d4:
0.6996859191	2.370332274	5.698495015	686.1770493
end:

begin:
entry no.:
10
Si(val)
Z (atomic number):
14
Z0 (number of electrons):
14
Alpha:
0.05291719995
c1-c7:
0.3157679949	0.4357145939	0.4843353612	1.006800730	1.780483999	1.760091125
0.5744927555
d1-d7:
0.6333753266	2.198314977	5.608476055	12.33939091	25.05909930	50.20157857
102.2534548
end:

begin:
entry no.:
11
Si(4+)
Z (atomic number):
14
Z0 (number of electrons):
10
Alpha:
0.03681007063
c1-c3:
0.2074207903	0.2150876496	0.05106413713
d1-d3:
0.6278035357	2.060737371	4.742155712
end:

begin:
entry no.:
12
Cl(1-)
Z (atomic number):
17
Z0 (number of electrons):
18
Alpha:
0.03454765683
c1-c8:
0.2050305618	0.3171030131	0.3857429825	0.8084640166	1.551542396	1.853172007
1.257122429	0.3560278471
d1-d8:
0.3103525025	1.042695907	2.448485468	5.198711930	10.38059876	20.92261601
43.97099188	98.41539410
end:

begin:
entry no.:
13
K(1+)
Z (atomic number):
19
Z0 (number of electrons):
18
Alpha:
0.03824876093
c1-c6:
0.2298325668	0.3147775668	0.5487201742	1.010671152	0.9823090539	0.3094787918
d1-d6:
0.3493917820	1.243983597	3.219288881	6.485628739	12.51915005	24.66126631
end:

begin:
entry no.:
14
Ca(2+)
Z (atomic number):
20
Z0 (number of electrons):
18
Alpha:
0.03865847286
c1-c6:
0.2284614912	0.2998611901	0.5873073818	0.8758622811	0.5487143173	0.1325788124
d1-d6:
0.3521420767	1.284152265	3.268682622	6.414745008	11.57480736	20.01443382
end:

begin:
entry no.:
15
Sc(3+)
Z (atomic number):
21
Z0 (number of electrons):
18
Alpha:
0.05803683665
c1-c5:
0.2970930850	0.4129045460	0.6845100675	0.6122969856	0.1557434653
d1-d5:
0.5130656922	2.033197173	4.302857322	7.806784867	14.38782828
end:

begin:
entry no.:
16
Ti(2+)
Z (atomic number):
22
Z0 (number of electrons):
20
Alpha:
0.07656351076
c1-c6:
0.3787928165	0.7099947667	0.9434365680	0.5744758034	0.2198904432	0.01366010019
d1-d6:
0.6137331722	2.529448988	5.633564527	11.37090105	24.74944088	76.31060826
end:

begin:
entry no.:
17
Ti(3+)
Z (atomic number):
22
Z0 (number of electrons):
19
Alpha:
0.06148484075
c1-c5:
0.3125558185	0.5480093826	0.8599070856	0.4465810360	0.05983039060
d1-d5:
0.5170667100	2.158601559	4.908329563	10.01770114	21.53335855
end:

begin:
entry no.:
18
Ti(4+)
Z (atomic number):
22
Z0 (number of electrons):
18
Alpha:
0.06710041622
c1-c4:
0.3195643598	0.6091866015	0.6981718172	0.1608172891
d1-d4:
0.5963981135	2.548460779	5.609231269	11.04106531
end:

begin:
entry no.:
19
V(2+)
Z (atomic number):
23
Z0 (number of electrons):
21
Alpha:
0.04643729182
c1-c6:
0.2627971418	0.4199653179	0.8127766377	0.7878684767	0.4366829069	0.1364442126
d1-d6:
0.3577730036	1.425129780	3.382543003	6.808697297	13.76291067	29.23287129
end:

begin:
entry no.:
20
V(3+)
Z (atomic number):
23
Z0 (number of electrons):
20
Alpha:
0.06787899425
c1-c5:
0.3339352033	0.6131410997	0.7865997232	0.4327540975	0.08620741037
d1-d5:
0.5413969889	2.206104336	4.795467173	9.443850664	20.24885557
end:

begin:
entry no.:
21
V(5+)
Z (atomic number):
23
Z0 (number of electrons):
18
Alpha:
0.04252864165
c1-c5:
0.2429494541	0.4322778572	0.6474786427	0.2109842108	0.001590032139
d1-d5:
0.3983670852	1.798204418	4.105996165	8.065578074	37.24529157
end:

begin:
entry no.:
22
Cr(2+)
Z (atomic number):
24
Z0 (number of electrons):
22
Alpha:
0.08844248886
c1-c5:
0.4300036412	0.8836255447	0.9246063370	0.4626344127	0.1035511028
d1-d5:
0.6552218074	2.599983211	6.072484081	13.79410754	30.19837163
end:

begin:
entry no.:
23
Cr(3+)
Z (atomic number):
24
Z0 (number of electrons):
21
Alpha:
0.04737541512
c1-c5:
0.2953679816	0.6017261411	0.8621712568	0.4431361602	0.08041223143
d1-d5:
0.3962783438	1.813907219	4.335143054	9.275364080	20.31656348
end:

begin:
entry no.:
24
Mn(2+)
Z (atomic number):
25
Z0 (number of electrons):
23
Alpha:
0.04956004825
c1-c6:
0.2738295768	0.4982345722	0.8685913514	0.7484868513	0.3637659703	0.04367487502
d1-d6:
0.3463426417	1.402297842	3.306816169	7.092423826	15.94369030	36.03024824
end:

begin:
entry no.:
25
Mn(3+)
Z (atomic number):
25
Z0 (number of electrons):
22
Alpha:
0.07956148822
c1-c5:
0.3827000249	0.7660495514	0.7494138377	0.3091103149	0.03739515840
d1-d5:
0.5851076095	2.285205268	5.150521437	10.94982560	24.08577587
end:

begin:
entry no.:
26
Mn(4+)
Z (atomic number):
25
Z0 (number of electrons):
21
Alpha:
0.05771888003
c1-c5:
0.3016577691	0.6169412216	0.7049626328	0.2456719912	0.01139065250
d1-d5:
0.4498973549	1.905056077	4.350755545	9.248348596	23.88977791
end:

begin:
entry no.:
27
Fe(2+)
Z (atomic number):
26
Z0 (number of electrons):
24
Alpha:
0.04210525385
c1-c6:
0.2410536511	0.4161520392	0.7511715439	0.7377685100	0.4551241433	0.1578795296
d1-d6:
0.2830895640	1.121320052	2.618214920	5.320743493	10.86134288	22.54018191
end:

begin:
entry no.:
28
Fe(3+)
Z (atomic number):
26
Z0 (number of electrons):
23
Alpha:
0.05044287088
c1-c5:
0.2704815614	0.5120286779	0.7835616719	0.5323300634	0.1487166025
d1-d5:
0.3514355288	1.424656790	3.286396904	6.963161849	15.22097575
end:

begin:
entry no.:
29
Co(2+)
Z (atomic number):
27
Z0 (number of electrons):
25
Alpha:
0.04931297678
c1-c6:
0.2660285126	0.4743885894	0.7545248520	0.6847178744	0.4173396078	0.1076045080
d1-d6:
0.3128941793	1.214036510	2.724231755	5.501550659	11.42351766	24.02785694
end:

begin:
entry no.:
30
Co(3+)
Z (atomic number):
27
Z0 (number of electrons):
24
Alpha:
0.07680589085
c1-c5:
0.3722858587	0.6972082513	0.6629639070	0.3686572898	0.1070678925
d1-d5:
0.5149870476	1.909615551	4.071572896	7.880950952	15.75467360
end:

begin:
entry no.:
31
Ni(2+)
Z (atomic number):
28
Z0 (number of electrons):
26
Alpha:
0.05697285251
c1-c6:
0.3022240251	0.5960122859	0.8004847871	0.5934894201	0.2945833399	0.05909412549
d1-d6:
0.3505476628	1.375459351	3.136613907	6.542572495	13.28419672	25.58533755
end:

begin:
entry no.:
32
Ni(3+)
Z (atomic number):
28
Z0 (number of electrons):
25
Alpha:
0.09230977322
c1-c5:
0.4564657213	0.8441884374	0.6336013042	0.2218901365	0.009829455515
d1-d5:
0.6169119715	2.229379043	5.171547349	11.45458699	28.71629460
end:

begin:
entry no.:
33
Cu(1+)
Z (atomic number):
29
Z0 (number of electrons):
28
Alpha:
0.05777155048
c1-c7:
0.3058025342	0.5721863211	0.7545758554	0.6564998101	0.4987422524	0.3142046544
0.1186367755
d1-d7:
0.3271410877	1.236805448	2.699555313	5.224173195	9.821114358	17.88149086
33.12543374
end:

begin:
entry no.:
34
Cu(2+)
Z (atomic number):
29
Z0 (number of electrons):
27
Alpha:
0.1000596940
c1-c5:
0.5106919265	0.9188954257	0.7092545877	0.3346266261	0.07585934825
d1-d5:
0.6249631715	2.231039074	5.280837462	11.34877737	22.25830862
end:

begin:
entry no.:
35
Zn(2+)
Z (atomic number):
30
Z0 (number of electrons):
28
Alpha:
0.05914492262
c1-c6:
0.3115121705	0.6169236102	0.7558906008	0.5615475477	0.2614323936	0.03203231818
d1-d6:
0.3381381309	1.289653024	2.929319884	6.203155202	13.08135540	26.05532331
end:

begin:
entry no.:
36
Ga(3+)
Z (atomic number):
31
Z0 (number of electrons):
28
Alpha:
0.1036649828
c1-c4:
0.5414127051	0.8658844124	0.5228580950	0.1290038048
d1-d4:
0.6377555692	2.208987172	5.395561620	12.30345062
end:

begin:
entry no.:
37
Ge(4+)
Z (atomic number):
32
Z0 (number of electrons):
28
Alpha:
0.09254298758
c1-c4:
0.4776578840	0.7622403343	0.4335434183	0.08592446801
d1-d4:
0.5629401885	1.930779566	4.548924698	9.968956541
end:

begin:
entry no.:
38
Br(1-)
Z (atomic number):
35
Z0 (number of electrons):
36
Alpha:
0.07493841568
c1-c8:
0.4091536003	0.7711779558	0.7601368113	1.134589383	2.023183400	2.222585956
1.497569121	0.4556947528
d1-d8:
0.3402721888	1.212071811	2.878953929	6.518249352	13.08650254	25.60203421
50.92077464	109.1477494
end:

begin:
entry no.:
39
Rb(1+)
Z (atomic number):
37
Z0 (number of electrons):
36
Alpha:
0.07707676761
c1-c6:
0.4280164915	0.7381729399	0.7131321244	1.447676605	1.611989761	0.5259648316
d1-d6:
0.3579833520	1.249923155	3.268720026	7.413316627	14.84660574	29.72521635
end:

begin:
entry no.:
40
Sr(2+)
Z (atomic number):
38
Z0 (number of electrons):
36
Alpha:
0.07744375328
c1-c6:
0.4295452817	0.6839517650	0.6326078214	1.213905135	1.248624110	0.3560403436
d1-d6:
0.3614531918	1.233603749	3.207738270	6.678196601	12.42632626	23.36974008
end:

begin:
entry no.:
41
Y(3+)
Z (atomic number):
39
Z0 (number of electrons):
36
Alpha:
0.07123606106
c1-c6:
0.3912401135	0.6209263549	0.5878079123	1.128372520	0.9659318063	0.2403265790
d1-d6:
0.3299769336	1.118831772	2.903757719	6.061549619	11.08678374	20.40191590
end:

begin:
entry no.:
42
Zr(4+)
Z (atomic number):
40
Z0 (number of electrons):
36
Alpha:
0.05929998961
c1-c6:
0.3334083188	0.5768983236	0.5273263494	1.017597311	0.8189988819	0.1614450336
d1-d6:
0.2754368447	0.9682347478	2.553587823	5.344772217	9.645436700	17.43638663
end:

begin:
entry no.:
43
Nb(3+)
Z (atomic number):
41
Z0 (number of electrons):
38
Alpha:
0.07978998080
c1-c8:
0.4524576091	0.6093503233	0.7846517643	1.174818685	0.7942056074	0.4723065726
0.1410941597	0.003812949333
d1-d8:
0.3569785536	1.198975771	3.262801210	6.290123283	10.80219103	18.98385976
35.17017531	275.5333013
end:

begin:
entry no.:
44
Nb(5+)
Z (atomic number):
41
Z0 (number of electrons):
36
Alpha:
0.06237632939
c1-c6:
0.3480762465	0.5397795465	0.5232089099	0.9596531204	0.5854794468	0.06972548289
d1-d6:
0.2910116453	0.9899474057	2.657192891	5.247761933	9.286771261	16.52605771
end:

begin:
entry no.:
45
Mo(3+)
Z (atomic number):
42
Z0 (number of electrons):
39
Alpha:
0.07816662462
c1-c7:
0.4456643816	0.5928930626	0.8041140790	1.084844334	0.8775276629	0.5724323751
0.1637241934
d1-d7:
0.3402996871	1.143682357	3.101158799	5.797131176	9.636331083	17.40885924
32.98657299
end:

begin:
entry no.:
46
Mo(5+)
Z (atomic number):
42
Z0 (number of electrons):
37
Alpha:
0.07019411817
c1-c6:
0.3940101303	0.5292250315	0.6553682611	0.9915088805	0.5193230533	0.1048501080
d1-d6:
0.3212766261	1.068428240	2.933529023	5.586819592	9.909382364	18.37286724
end:

begin:
entry no.:
47
Mo(6+)
Z (atomic number):
42
Z0 (number of electrons):
36
Alpha:
0.07218476090
c1-c5:
0.4066095260	0.5069799320	0.7162384447	0.8545225528	0.2019217761
d1-d5:
0.3430225919	1.140834058	3.232584247	6.147342662	11.18159724
end:

begin:
entry no.:
48
Ru(3+)
Z (atomic number):
44
Z0 (number of electrons):
41
Alpha:
0.08456827786
c1-c6:
0.4929058026	0.5953606793	1.112973649	1.376044980	0.8098869526	0.2315542184
d1-d6:
0.3537641000	1.224922765	3.314258256	6.706744988	13.48632785	26.59990194
end:

begin:
entry no.:
49
Ru(4+)
Z (atomic number):
44
Z0 (number of electrons):
40
Alpha:
0.07749857613
c1-c6:
0.4450353504	0.5413894677	0.9091530174	1.201467939	0.6752041716	0.1773512960
d1-d6:
0.3299750015	1.111275683	3.007135051	5.871691180	11.17727883	21.21766104
end:

begin:
entry no.:
50
Rh(3+)
Z (atomic number):
45
Z0 (number of electrons):
42
Alpha:
0.08467607883
c1-c6:
0.4916803419	0.5775512006	1.099967481	1.387685977	0.8503961632	0.2110960260
d1-d6:
0.3442496174	1.188692986	3.118055026	6.263658859	12.75796946	25.73614068
end:

begin:
entry no.:
51
Rh(4+)
Z (atomic number):
45
Z0 (number of electrons):
41
Alpha:
0.07586649020
c1-c6:
0.4408098751	0.5390234305	0.9792777682	1.259054720	0.6701459924	0.1029490647
d1-d6:
0.3157933647	1.078140411	2.928668952	5.841140658	11.75800449	23.57665810
end:

begin:
entry no.:
52
Pd(2+)
Z (atomic number):
46
Z0 (number of electrons):
44
Alpha:
0.08074253960
c1-c7:
0.4683864755	0.5745044538	1.046776122	1.357139550	1.077517709	0.6683804445
0.1753475060
d1-d7:
0.3101534701	1.057118739	2.750710937	5.315486459	9.770039422	18.05778991
34.47384915
end:

begin:
entry no.:
53
Pd(4+)
Z (atomic number):
46
Z0 (number of electrons):
42
Alpha:
0.08773452073
c1-c6:
0.5101798705	0.5782693237	1.159327142	1.155620735	0.5204564344	0.07336463610
d1-d6:
0.3585987319	1.288925074	3.256670903	6.434882303	12.51440878	23.46133542
end:

begin:
entry no.:
54
Ag(1+)
Z (atomic number):
47
Z0 (number of electrons):
46
Alpha:
0.09465603966
c1-c7:
0.5549600817	0.6818846816	1.386188840	1.563787962	1.218973530	0.6755312178
0.1591318493
d1-d7:
0.3504126187	1.280187304	3.181985117	6.442135634	12.85211706	25.48535910
49.43551371
end:

begin:
entry no.:
55
Ag(2+)
Z (atomic number):
47
Z0 (number of electrons):
45
Alpha:
0.09322462087
c1-c6:
0.5461373411	0.6659290868	1.380810466	1.504811065	0.9445546697	0.2346079091
d1-d6:
0.3539429638	1.306568038	3.264652632	6.771880891	14.27854662	30.03845514
end:

begin:
entry no.:
56
Cd(2+)
Z (atomic number):
48
Z0 (number of electrons):
46
Alpha:
0.09577869160
c1-c6:
0.5565975444	0.6914277203	1.398733309	1.436179315	0.8848634557	0.2227213492
d1-d6:
0.3542340743	1.335057075	3.225216767	6.597576130	13.59476854	28.05984884
end:

begin:
entry no.:
57
In(3+)
Z (atomic number):
49
Z0 (number of electrons):
46
Alpha:
0.08020669228
c1-c6:
0.4732758612	0.5745171197	1.195180762	1.312969708	0.7588532919	0.1742685562
d1-d6:
0.2966563514	1.070951143	2.678235272	5.352345699	10.57851151	20.76845948
end:

begin:
entry no.:
58
Sn(2+)
Z (atomic number):
50
Z0 (number of electrons):
48
Alpha:
0.08645938244
c1-c7:
0.5081279018	0.6394444272	1.343652919	1.339783033	1.085613500	0.9040556091
0.2352016970
d1-d7:
0.3051689313	1.138548664	2.749169165	5.610294319	12.06307882	24.21035127
43.24613633
end:

begin:
entry no.:
59
Sn(4+)
Z (atomic number):
50
Z0 (number of electrons):
46
Alpha:
0.09353836343
c1-c5:
0.5339685269	0.6938198674	1.352568517	1.025751191	0.2708513580
d1-d5:
0.3444387521	1.362265393	3.161538139	6.420097203	12.84337448
end:

begin:
entry no.:
60
Sb(3+)
Z (atomic number):
51
Z0 (number of electrons):
48
Alpha:
0.09868299114
c1-c6:
0.5577926146	0.8045619771	1.399150221	1.132781702	0.9694657249	0.3738432925
d1-d6:
0.3459653915	1.402580001	3.199118446	6.856381319	14.69724207	28.40290299
end:

begin:
entry no.:
61
Sb(5+)
Z (atomic number):
51
Z0 (number of electrons):
46
Alpha:
0.09278977971
c1-c6:
0.5216880647	0.7090563259	1.246743802	0.8168347556	0.2158772237	0.003809468318
d1-d6:
0.3402655534	1.373588482	3.101600224	6.080341918	11.52298630	36.66822443
end:

begin:
entry no.:
62
I(1-)
Z (atomic number):
53
Z0 (number of electrons):
54
Alpha:
0.1025123695
c1-c8:
0.5842673447	0.8927598361	1.541505960	1.447059908	2.447393630	3.345874100
2.562670824	0.8898072910
d1-d8:
0.3154929986	1.256030039	2.816356650	6.055404972	13.03652526	25.76479276
51.77697346	111.6503321
end:

begin:
entry no.:
63
Cs(1+)
Z (atomic number):
55
Z0 (number of electrons):
54
Alpha:
0.1018486920
c1-c7:
0.5614393729	0.9258772724	1.306492623	1.180195591	2.246843070	2.132479455
0.5772441158
d1-d7:
0.3104284217	1.264231757	2.723656881	5.889606878	11.74384351	21.90695364
41.06000451
end:

begin:
entry no.:
64
Ba(2+)
Z (atomic number):
56
Z0 (number of electrons):
54
Alpha:
0.1017379032
c1-c7:
0.5512807475	0.9561345164	1.203711899	1.302786764	2.248023235	1.303328528
0.1766021899
d1-d7:
0.3088914369	1.268660128	2.734860907	6.198876051	12.19670481	22.69494070
41.43367549
end:

begin:
entry no.:
65
La(3+)
Z (atomic number):
57
Z0 (number of electrons):
54
Alpha:
0.09268489691
c1-c7:
0.5069233706	0.8502721551	1.110867731	1.070096825	1.951230675	1.176413219
0.1472137775
d1-d7:
0.2813251805	1.145035353	2.436420574	5.384590164	10.21020210	18.29136254
32.97577720
end:

begin:
entry no.:
66
Ce(3+)
Z (atomic number):
58
Z0 (number of electrons):
55
Alpha:
0.1014198464
c1-c7:
0.5312614489	0.9369624945	1.045306188	1.155537385	1.880807937	1.076163637
0.09998028012
d1-d7:
0.2983673320	1.204666441	2.531375686	5.557948950	10.27590456	18.43182190
35.63655351
end:

begin:
entry no.:
67
Ce(4+)
Z (atomic number):
58
Z0 (number of electrons):
54
Alpha:
0.1077474029
c1-c6:
0.5538504685	1.091196642	1.002757474	1.639135659	1.480584299	0.2949508804
d1-d6:
0.3243455671	1.350611372	3.054664507	7.144463112	12.90955653	22.90696213
end:

begin:
entry no.:
68
Pr(3+)
Z (atomic number):
59
Z0 (number of electrons):
56
Alpha:
0.09010846140
c1-c7:
0.4974510673	0.9005399863	1.095497533	1.273206893	1.984001911	0.8671207698
0.03417263427
d1-d7:
0.2645002130	1.093753066	2.382123323	5.460866381	10.52220550	20.04026650
54.53976426
end:

begin:
entry no.:
69
Pr(4+)
Z (atomic number):
59
Z0 (number of electrons):
55
Alpha:
0.1044693578
c1-c7:
0.5386357666	1.051456349	0.9863324718	1.412150901	1.395224543	0.5890161113
0.02190545144
d1-d7:
0.3079817813	1.270849960	2.835981217	6.446146863	10.99173151	18.20138395
54.98744639
end:

begin:
entry no.:
70
Nd(3+)
Z (atomic number):
60
Z0 (number of electrons):
57
Alpha:
0.07232906646
c1-c7:
0.4420686142	0.7655978105	1.106317644	1.047326340	1.803827921	1.222564174
0.1832449457
d1-d7:
0.2169711559	0.9100036035	2.016588629	4.455806944	8.584499219	15.57702913
29.33896532
end:

begin:
entry no.:
71
Pm(3+)
Z (atomic number):
61
Z0 (number of electrons):
58
Alpha:
0.1163538386
c1-c6:
0.5862401591	1.185759500	1.100947107	1.791325774	1.472405203	0.2919579912
d1-d6:
0.3248882455	1.306461302	3.108722255	7.061502438	13.40584324	25.54221132
end:

begin:
entry no.:
72
Sm(3+)
Z (atomic number):
62
Z0 (number of electrons):
59
Alpha:
0.1097625090
c1-c7:
0.5555720444	1.092273701	1.005847047	1.331883076	1.594808668	0.7250689468
0.03660039581
d1-d7:
0.2994410564	1.190625391	2.678075026	5.719595998	10.16856025	18.43800059
41.67886302
end:

begin:
entry no.:
73
Eu(2+)
Z (atomic number):
63
Z0 (number of electrons):
61
Alpha:
0.1119343455
c1-c7:
0.5681430094	1.118694159	1.069719026	1.455454364	1.792086432	0.9228578711
0.1260505997
d1-d7:
0.2951661616	1.161594214	2.633026940	5.667314230	10.55364262	20.17675536
44.30482778
end:

begin:
entry no.:
74
Eu(3+)
Z (atomic number):
63
Z0 (number of electrons):
60
Alpha:
0.1197876194
c1-c6:
0.5962868394	1.192708287	1.087896256	1.717409491	1.367217925	0.2721145489
d1-d6:
0.3231103641	1.264094180	3.042992963	6.706447497	12.70587593	24.32667070
end:

begin:
entry no.:
75
Gd(3+)
Z (atomic number):
64
Z0 (number of electrons):
61
Alpha:
0.1087920285
c1-c7:
0.5518205797	1.102814827	1.041335422	1.545738272	1.494184586	0.4135606921
0.01667183577
d1-d7:
0.2873924781	1.133040476	2.633446527	5.836922385	11.02056444	21.10302226
84.39546166
end:

begin:
entry no.:
76
Tb(3+)
Z (atomic number):
65
Z0 (number of electrons):
62
Alpha:
0.1203673539
c1-c8:
0.5983349546	1.176486359	1.025946118	1.402810641	1.368502941	0.4703593203
0.04554103937	0.02402307368
d1-d8:
0.3145795246	1.204299580	2.873501936	5.896914140	10.46831652	19.64754346
68.05473833	257.8635890
end:

begin:
entry no.:
77
Dy(3+)
Z (atomic number):
66
Z0 (number of electrons):
63
Alpha:
0.1212735801
c1-c7:
0.6046964108	1.191806986	1.108718527	1.636800982	1.181924025	0.2394486616
0.01445882066
d1-d7:
0.3129369248	1.191764040	2.950189896	6.374249116	12.02499918	23.19305415
133.2185018
end:

begin:
entry no.:
78
Ho(3+)
Z (atomic number):
67
Z0 (number of electrons):
64
Alpha:
0.1150043819
c1-c8:
0.5747790908	1.114642815	0.9434838607	1.206486840	1.357532050	0.6283796735
0.05897380784	0.01008118579
d1-d8:
0.2902193695	1.097575864	2.530024390	5.019417842	8.816011007	15.75585839
31.20417834	390.5208859
end:

begin:
entry no.:
79
Er(3+)
Z (atomic number):
68
Z0 (number of electrons):
65
Alpha:
0.1242665542
c1-c6:
0.6159137848	1.171476228	1.076767149	1.549137209	1.135760804	0.2379369110
d1-d6:
0.3111315119	1.150316892	2.826612428	5.984278981	11.30685340	21.71913491
end:

begin:
entry no.:
80
Tm(3+)
Z (atomic number):
69
Z0 (number of electrons):
66
Alpha:
0.06128548183
c1-c7:
0.4520229449	0.9999342437	1.058163803	1.405839859	1.393649796	0.4454509824
0.01507969498
d1-d7:
0.1794391224	0.8311679827	2.028029465	4.653325267	9.054767784	17.43516262
41.17660293
end:

begin:
entry no.:
81
Yb(2+)
Z (atomic number):
70
Z0 (number of electrons):
68
Alpha:
0.08908439658
c1-c7:
0.4811691773	0.9830508379	1.040693820	1.363701168	1.549729716	0.7947632750
0.1457958089
d1-d7:
0.2124964919	0.8438018435	1.962663705	4.351320111	8.471158061	16.46422714
35.56591494
end:

begin:
entry no.:
82
Yb(3+)
Z (atomic number):
70
Z0 (number of electrons):
67
Alpha:
0.1291241596
c1-c6:
0.6450461345	1.184915507	1.125093912	1.533480644	0.9658110842	0.1662288003
d1-d6:
0.3168520510	1.147436858	2.900123335	6.108427209	11.65463328	22.65461533
end:

begin:
entry no.:
83
Lu(3+)
Z (atomic number):
71
Z0 (number of electrons):
68
Alpha:
0.1274438555
c1-c6:
0.6376044978	1.161250718	1.102761197	1.522882564	0.9694780866	0.1517236113
d1-d6:
0.3077508594	1.106815816	2.773297275	5.875557454	11.43091875	22.67368836
end:

begin:
entry no.:
84
Hf(4+)
Z (atomic number):
72
Z0 (number of electrons):
68
Alpha:
0.1142797634
c1-c6:
0.5747991916	1.081153123	0.9907459392	1.353265541	0.8487507715	0.1431016477
d1-d6:
0.2738649651	1.000571594	2.462076029	5.186371127	9.674802139	17.57048885
end:

begin:
entry no.:
85
Ta(5+)
Z (atomic number):
73
Z0 (number of electrons):
68
Alpha:
0.1214705455
c1-c6:
0.6059644127	1.068740944	0.9608910893	1.234557988	0.6011436156	0.05845886944
d1-d6:
0.2939698587	1.040694262	2.599733708	5.270213023	9.614437289	17.05789516
end:

begin:
entry no.:
86
W(6+)
Z (atomic number):
74
Z0 (number of electrons):
68
Alpha:
0.1010734192
c1-c6:
0.5092128332	0.9487134083	0.7387378155	0.9620660506	0.8333146249	0.1783463915
d1-d6:
0.2408551553	0.8777560771	2.010420823	3.880839677	6.741814206	11.94837978
end:

begin:
entry no.:
87
Os(4+)
Z (atomic number):
76
Z0 (number of electrons):
72
Alpha:
0.1388376201
c1-c6:
0.7146611676	1.096319143	1.212009265	1.455552679	0.8908968913	0.2675286559
d1-d6:
0.3262160026	1.109301636	2.946169752	6.010642366	11.76911858	22.83351383
end:

begin:
entry no.:
88
Ir(3+)
Z (atomic number):
77
Z0 (number of electrons):
74
Alpha:
0.1478138351
c1-c6:
0.7772119371	1.126730283	1.393756770	1.674551235	1.152631305	0.3621663265
d1-d6:
0.3421552804	1.159031024	3.124064711	6.524914032	13.31482666	26.67869477
end:

begin:
entry no.:
89
Ir(4+)
Z (atomic number):
77
Z0 (number of electrons):
73
Alpha:
0.1381141555
c1-c6:
0.7128218802	1.070392106	1.201401891	1.499020819	0.9921174950	0.2573587211
d1-d6:
0.3200654541	1.079479630	2.851784204	5.787407622	11.49695930	22.52082438
end:

begin:
entry no.:
90
Pt(2+)
Z (atomic number):
78
Z0 (number of electrons):
76
Alpha:
0.1431038900
c1-c7:
0.7533929553	1.120045346	1.383151455	1.788524029	1.541375705	0.7905060606
0.06719576579
d1-d7:
0.3199271888	1.082460338	2.894366574	5.965840431	12.00986401	24.47829847
55.56524643
end:

begin:
entry no.:
91
Pt(4+)
Z (atomic number):
78
Z0 (number of electrons):
74
Alpha:
0.1431090064
c1-c6:
0.7487556532	1.062004549	1.275359726	1.492752520	0.9542627548	0.2636456692
d1-d6:
0.3304391830	1.107516721	2.943714784	5.920003188	11.37865584	21.45133929
end:

begin:
entry no.:
92
Au(1+)
Z (atomic number):
79
Z0 (number of electrons):
78
Alpha:
0.1219185330
c1-c8:
0.6294103213	1.047446687	1.036232674	1.542519414	1.751923851	1.571390115
0.8418134325	0.1418191156
d1-d8:
0.2572526674	0.8778055136	2.182746976	4.209597817	7.818079739	15.02676395
29.99127209	58.02357941
end:

begin:
entry no.:
93
Au(3+)
Z (atomic number):
79
Z0 (number of electrons):
76
Alpha:
0.1007552205
c1-c7:
0.5568646745	1.034566928	1.029361010	1.523110267	1.485226466	0.8316040511
0.1288299863
d1-d7:
0.2239499315	0.8258266880	2.165753548	4.359618768	8.324165756	16.09715042
31.01285844
end:

begin:
entry no.:
94
Hg(1+)
Z (atomic number):
80
Z0 (number of electrons):
79
Alpha:
0.1509167709
c1-c7:
0.8097808214	1.109678883	1.510970234	1.938831387	1.894104849	1.275971241
0.3404017180
d1-d7:
0.3275355887	1.096890485	2.887302502	5.908257558	12.24017969	25.83887913
54.21531598
end:

begin:
entry no.:
95
Hg(2+)
Z (atomic number):
80
Z0 (number of electrons):
78
Alpha:
0.1057617222
c1-c8:
0.5482705092	0.9970020698	1.029091824	1.687747765	1.764581944	1.123986410
0.2533122016	0.01080175519
d1-d8:
0.2207313354	0.7781765829	1.997518610	4.136992647	8.205610528	16.42757139
33.05673491	721.5739565
end:

begin:
entry no.:
96
Tl(1+)
Z (atomic number):
81
Z0 (number of electrons):
80
Alpha:
0.1567369465
c1-c8:
0.8536028685	1.104945103	1.554454715	1.713516816	1.484989964	1.402758696
0.9089402877	0.1339081617
d1-d8:
0.3391945931	1.140777458	2.946538660	5.785274230	10.58648259	18.47659007
34.76452315	66.46121281
end:

begin:
entry no.:
97
Tl(3+)
Z (atomic number):
81
Z0 (number of electrons):
78
Alpha:
0.1504346911
c1-c6:
0.8048512616	1.019531872	1.347050286	1.616034016	1.259934220	0.4768332922
d1-d6:
0.3323771510	1.096579609	2.809135226	5.433748616	10.18187535	19.65573417
end:

begin:
entry no.:
98
Pb(2+)
Z (atomic number):
82
Z0 (number of electrons):
80
Alpha:
0.1530708226
c1-c7:
0.8352502867	1.059231102	1.563009860	1.751295687	1.578370024	0.9793630583
0.2452547404
d1-d7:
0.3317128742	1.114970037	2.895507804	5.861488303	11.67603288	22.23483074
39.89519849
end:

begin:
entry no.:
99
Pb(4+)
Z (atomic number):
82
Z0 (number of electrons):
78
Alpha:
0.1506803200
c1-c6:
0.8189436034	1.002635853	1.460706960	1.579325156	0.8770175015	0.1543230109
d1-d6:
0.3364262007	1.126361120	2.936860002	5.827193640	11.04296356	20.59565901
end:

begin:
entry no.:
100
Bi(3+)
Z (atomic number):
83
Z0 (number of electrons):
80
Alpha:
0.1620923898
c1-c6:
0.9005930173	1.071606555	1.704246894	1.730486415	1.321261463	0.4221156049
d1-d6:
0.3569309764	1.235201053	3.166165803	6.704075562	13.90355196	27.35051127
end:

begin:
entry no.:
101
Bi(5+)
Z (atomic number):
83
Z0 (number of electrons):
78
Alpha:
0.1309828495
c1-c6:
0.6878049682	0.9041644358	1.140563425	1.467233301	0.9784004822	0.2204934137
d1-d6:
0.2846666015	0.9234727675	2.375334102	4.534737823	8.332814341	15.42164211
end:

begin:
entry no.:
102
Ra(2+)
Z (atomic number):
88
Z0 (number of electrons):
86
Alpha:
0.1203424597
c1-c8:
0.6923186506	0.9550029805	1.579682022	1.554035701	2.174684845	2.346383537
0.8582819923	0.02050507521
d1-d8:
0.2433228205	0.8425258512	2.233153277	4.618248212	9.713020763	18.09497167
34.08984838	104.8234177
end:

begin:
entry no.:
103
Ac(3+)
Z (atomic number):
89
Z0 (number of electrons):
86
Alpha:
0.1511039112
c1-c7:
0.8530832565	1.004508470	1.621542113	1.507804400	2.374083424	1.505924957
0.2284031305
d1-d7:
0.3074993462	1.088376770	2.568971563	5.504891822	11.11797391	20.16256891
36.14326060
end:

begin:
entry no.:
104
Th(4+)
Z (atomic number):
90
Z0 (number of electrons):
86
Alpha:
0.1558447225
c1-c7:
0.8736264158	1.020429000	1.550045702	1.502759030	2.320376205	0.9714334417
0.01939111300
d1-d7:
0.3172852665	1.147227057	2.609281874	5.729981572	11.25335692	20.87800679
56.63392084
end:

begin:
entry no.:
105
U(3+)
Z (atomic number):
92
Z0 (number of electrons):
89
Alpha:
0.1622680592
c1-c7:
0.9094362834	1.130212791	1.584790776	1.700617916	2.361265662	1.260648983
0.1514789024
d1-d7:
0.3183364116	1.193354725	2.668091393	5.756108557	10.94557398	20.23140374
39.95377168
end:

begin:
entry no.:
106
U(4+)
Z (atomic number):
92
Z0 (number of electrons):
88
Alpha:
0.1688862438
c1-c6:
0.9438058864	1.265328202	1.599767368	2.069117117	1.946896079	0.4122395622
d1-d6:
0.3369858466	1.324685123	3.032144281	7.038614039	13.32359401	24.75752065
end:

begin:
entry no.:
107
U(6+)
Z (atomic number):
92
Z0 (number of electrons):
86
Alpha:
0.1479147088
c1-c6:
0.8280977135	0.9737602928	1.382143261	1.351117880	1.908866178	0.5514593874
d1-d6:
0.3008906846	1.102093855	2.443589891	5.391017762	9.862516200	17.48058413
end:

begin:
entry no.:
108
Np(3+)
Z (atomic number):
93
Z0 (number of electrons):
90
Alpha:
0.1206457815
c1-c7:
0.7100549191	0.9187466485	1.593743955	1.647164167	2.398927058	1.535350672
0.2679114706
d1-d7:
0.2352202717	0.8358056593	2.092749741	4.592113855	9.287373935	17.29345322
33.49371892
end:

begin:
entry no.:
109
Np(4+)
Z (atomic number):
93
Z0 (number of electrons):
89
Alpha:
0.1075262827
c1-c7:
0.6680458142	0.9173338332	1.581139698	1.562781047	2.257093790	1.169239835
0.1074444561
d1-d7:
0.2179806558	0.8003926649	2.078348211	4.644353505	9.251027304	16.91853654
30.90112318
end:

begin:
entry no.:
110
Np(6+)
Z (atomic number):
93
Z0 (number of electrons):
87
Alpha:
0.1577486096
c1-c6:
0.8740404830	1.100961446	1.371699496	1.645455296	1.657534889	0.3286958035
d1-d6:
0.3168057374	1.211524339	2.660827596	6.006933774	10.73435795	18.76194220
end:

begin:
entry no.:
111
Pu(3+)
Z (atomic number):
94
Z0 (number of electrons):
91
Alpha:
0.09673111191
c1-c7:
0.6726763964	0.9691816234	1.630551686	1.687688647	2.380982912	1.456963305
0.2131363911
d1-d7:
0.2042202514	0.7945001319	2.072214989	4.591103012	9.173395140	17.22313276
33.83503113
end:

begin:
entry no.:
112
Pu(4+)
Z (atomic number):
94
Z0 (number of electrons):
90
Alpha:
0.1590036434
c1-c7:
0.8802588150	1.052513876	1.316687406	1.334988453	2.173119561	1.267029809
0.1342890179
d1-d7:
0.3063464084	1.137306024	2.370958943	4.562747235	8.583798372	15.65365320
29.33424274
end:

begin:
entry no.:
113
Pu(6+)
Z (atomic number):
94
Z0 (number of electrons):
88
Alpha:
0.1648062622
c1-c6:
0.9070647923	1.241184821	1.388176419	1.934499597	1.359921710	0.1192119297
d1-d6:
0.3271701964	1.301070506	2.922135276	6.594471631	11.98349509	22.61610387
end:

:*********************************************************:
