# Supplementary material for: Analytical models representing X-ray form factors of ions
Source: Acta Crystallogr A Found Adv. 2024 Jan 1;80(Pt 1):129–36. doi: 10.1107/S2053273323010550 (PMC10833360; doi:10.1107/S2053273323010550)
Supplement: Supplementary file 8 [file a-80-00129-sup8.txt]

begin:
entry no.:
1
Li(1+)
Z (atomic number):
3
Z0 (number of electrons):
2
Alpha:
0.0007055077716
c1-c7:
0.004802988783	0.01063737435	0.01995402665	0.03292078087	0.04261689387	0.03433458322
0.01091648559
d1-d7:
0.05691986459	0.2142864107	0.5365119415	1.158469699	2.342498873	4.574925167
9.054814687
end:

begin:
entry no.:
2
Be(2+)
Z (atomic number):
4
Z0 (number of electrons):
2
Alpha:
0.0007083691289
c1-c7:
0.004813864623	0.01043399333	0.01778588602	0.02299871411	0.01880283938	0.006088499487
0.0001676669224
d1-d7:
0.05715178687	0.2151647604	0.5366495450	1.142165359	2.263097881	4.473125451
34.16668340
end:

begin:
entry no.:
3
O(2-)
Z (atomic number):
8
Z0 (number of electrons):
10
Alpha:
0.003603092424
c1-c11:
0.02431949506	0.05134188253	0.09156903163	0.1654884380	0.3013677372	0.4970858944
0.7349398905	0.9949372560	0.8783351866	0.3486886204	0.01641094747
d1-d11:
0.05810681490	0.2189906756	0.5508042799	1.188146598	2.346836915	4.375030223
7.947742308	15.07669867	28.28145360	54.53492784	118.7300825
end:

begin:
entry no.:
4
F(1-)
Z (atomic number):
9
Z0 (number of electrons):
10
Alpha:
0.003569494078
c1-c10:
0.02400120462	0.05049417531	0.09310491411	0.1785201770	0.3202645746	0.4622007592
0.5407975586	0.5492501060	0.3320712073	0.06510204441
d1-d10:
0.05755288185	0.2182705175	0.5587682608	1.231014458	2.471746058	4.635426970
8.316515166	15.27097987	28.80476206	55.92952243
end:

begin:
entry no.:
5
Na(1+)
Z (atomic number):
11
Z0 (number of electrons):
10
Alpha:
0.003519503595
c1-c8:
0.02331757623	0.04794312306	0.09094422565	0.1729787797	0.2721940377	0.2978092857
0.1827990774	0.03753823826
d1-d8:
0.05661945064	0.2158626487	0.5543980909	1.203040314	2.385752326	4.546180175
8.602505701	16.83805781
end:

begin:
entry no.:
6
Mg(2+)
Z (atomic number):
12
Z0 (number of electrons):
10
Alpha:
0.003522660636
c1-c8:
0.02317742038	0.04763288451	0.09348777630	0.1742542348	0.2358339538	0.1852637486
0.06222605897	0.004860831556
d1-d8:
0.05667350810	0.2175341931	0.5622004337	1.224062006	2.431143820	4.584057066
8.388221440	15.13701341
end:

begin:
entry no.:
7
Al(3+)
Z (atomic number):
13
Z0 (number of electrons):
10
Alpha:
0.003493329981
c1-c7:
0.02275178764	0.04648506173	0.09122626703	0.1587364614	0.1849864407	0.1115975004
0.02003022516
d1-d7:
0.05612757304	0.2158552720	0.5530752161	1.181883069	2.301970742	4.288624687
8.048549093
end:

begin:
entry no.:
8
Cl(1-)
Z (atomic number):
17
Z0 (number of electrons):
18
Alpha:
0.006411145274
c1-c11:
0.04181867261	0.08973328154	0.1658430688	0.2370864868	0.2798989446	0.4509295237
0.9426422834	1.513929495	1.574334429	0.9197153836	0.1779604416
d1-d11:
0.05748037406	0.2199187789	0.5407386633	1.117333648	2.152321134	3.916639843
6.959944625	12.62455815	23.52989373	42.92073146	79.48144131
end:

begin:
entry no.:
9
K(1+)
Z (atomic number):
19
Z0 (number of electrons):
18
Alpha:
0.006264219917
c1-c9:
0.04054814827	0.08899560877	0.1622351076	0.2196929465	0.3652035761	0.7656938930
0.9971750311	0.6536115185	0.1341719454
d1-d9:
0.05625096423	0.2160436113	0.5362880900	1.164634457	2.527749124	4.943075757
9.051269301	16.35249043	30.28566709
end:

begin:
entry no.:
10
Ca(2+)
Z (atomic number):
20
Z0 (number of electrons):
18
Alpha:
0.006206338641
c1-c9:
0.03996848078	0.08746512851	0.1521320951	0.1932986550	0.3337552254	0.6519031012
0.7541890966	0.4171384736	0.07340107943
d1-d9:
0.05575055607	0.2132343950	0.5241737956	1.130983663	2.382348984	4.424863505
7.733779399	13.19527866	22.61188392
end:

begin:
entry no.:
11
Sc(3+)
Z (atomic number):
21
Z0 (number of electrons):
18
Alpha:
0.006104407873
c1-c9:
0.03902274433	0.08426423519	0.1378698025	0.1612890984	0.2511294150	0.4719273029
0.6205346752	0.3752995437	0.06177327077
d1-d9:
0.05477642478	0.2076482507	0.5015800332	1.053728463	2.060749434	3.523200585
5.896230549	9.932555698	17.07019965
end:

begin:
entry no.:
12
Ti(4+)
Z (atomic number):
22
Z0 (number of electrons):
18
Alpha:
0.006198344790
c1-c8:
0.03977763546	0.08747135008	0.1394196891	0.1829721412	0.4064725670	0.5864883744
0.3402001414	0.05471031268
d1-d8:
0.05593127871	0.2133526784	0.5249257667	1.191885616	2.489178177	4.533023305
7.813920676	13.17610408
end:

begin:
entry no.:
13
V(5+)
Z (atomic number):
23
Z0 (number of electrons):
18
Alpha:
0.006072732563
c1-c8:
0.03867487635	0.08336612335	0.1246962618	0.1579419582	0.3329245293	0.4691808981
0.2999018440	0.05367776458
d1-d8:
0.05471639861	0.2063418271	0.4990657941	1.105796169	2.183221361	3.777948730
6.268222128	10.47335674
end:

begin:
entry no.:
14
Cr(4+)
Z (atomic number):
24
Z0 (number of electrons):
20
Alpha:
0.006832020083
c1-c9:
0.04392887404	0.09534738866	0.1423992172	0.2179729540	0.4580760962	0.5721923941
0.3214791562	0.05907388388	0.0008016134235
d1-d9:
0.05561073779	0.2099260261	0.5163312754	1.177350946	2.333290856	4.224868523
7.620877229	14.69611591	99.79828932
end:

begin:
entry no.:
15
Mn(2+)
Z (atomic number):
25
Z0 (number of electrons):
23
Alpha:
0.007888184966
c1-c9:
0.05111821262	0.1105817074	0.1677257181	0.2838633198	0.5612163312	0.7170755439
0.5673102233	0.3147927018	0.07576472876
d1-d9:
0.05589340747	0.2102988291	0.5213060296	1.177979168	2.317879902	4.280005180
7.992601305	15.53183143	30.31049258
end:

begin:
entry no.:
16
Fe(2+)
Z (atomic number):
26
Z0 (number of electrons):
24
Alpha:
0.008273011634
c1-c9:
0.05384829338	0.1160254102	0.1753990014	0.3227949912	0.5977734499	0.6904476126
0.5188763521	0.2728252393	0.05652808544
d1-d9:
0.05633401877	0.2118466806	0.5319257947	1.207660752	2.362499166	4.375812721
8.225390439	15.82208617	30.18670549
end:

begin:
entry no.:
17
Co(2+)
Z (atomic number):
27
Z0 (number of electrons):
25
Alpha:
0.008601615329
c1-c9:
0.05609076368	0.1194809161	0.1807217084	0.3489368604	0.6059107616	0.6370590908
0.4605114551	0.2717409795	0.07201170912
d1-d9:
0.05629547975	0.2109400073	0.5330381665	1.201511582	2.334943688	4.282502045
7.731303739	14.04941317	26.38090252
end:

begin:
entry no.:
18
Ni(2+)
Z (atomic number):
28
Z0 (number of electrons):
26
Alpha:
0.008857649923
c1-c9:
0.05769531658	0.1207151210	0.1808533559	0.3453766280	0.5764149547	0.6246093260
0.4722078288	0.2600813032	0.06024719039
d1-d9:
0.05570806733	0.2073296737	0.5217860208	1.145759694	2.178175855	3.971344722
7.330903628	13.68790273	25.66502387
end:

begin:
entry no.:
19
Cu(2+)
Z (atomic number):
29
Z0 (number of electrons):
27
Alpha:
0.009193136292
c1-c9:
0.06002624254	0.1242083961	0.1900908722	0.3738040886	0.5838170326	0.5968035840
0.4446511220	0.2295659468	0.04001513296
d1-d9:
0.05574772596	0.2070967494	0.5264319549	1.149944393	2.183772916	3.991971421
7.421797256	14.01192836	26.69400047
end:

begin:
entry no.:
20
Zn(2+)
Z (atomic number):
30
Z0 (number of electrons):
28
Alpha:
0.009555685725
c1-c9:
0.06259853917	0.1282045839	0.2025975432	0.4058563953	0.5954093041	0.5721668390
0.4119090732	0.1868660794	0.02186447193
d1-d9:
0.05597002183	0.2078692063	0.5347255281	1.163001647	2.220615949	4.107730399
7.742757992	14.82253871	28.46739715
end:

begin:
entry no.:
21
Br(1-)
Z (atomic number):
35
Z0 (number of electrons):
36
Alpha:
0.01251388292
c1-c11:
0.08286080421	0.1598849783	0.2905168963	0.5139975042	0.5964593772	0.6623539694
1.192518346	1.890595276	1.992538803	1.254684249	0.2467960300
d1-d11:
0.05712583432	0.2118936098	0.5446151057	1.116293961	2.116914016	4.128623815
7.934763691	14.47153588	26.46337106	47.55550251	88.30234066
end:

begin:
entry no.:
22
Rb(1+)
Z (atomic number):
37
Z0 (number of electrons):
36
Alpha:
0.01228801237
c1-c10:
0.08120684625	0.1547587093	0.3037988697	0.5022313737	0.4947643649	0.7076608610
1.305052947	1.341628362	0.5825067360	0.05528113222
d1-d10:
0.05610473331	0.2092914169	0.5440815465	1.125689058	2.215416983	4.534020434
8.373048910	14.89224878	26.37255032	47.29938194
end:

begin:
entry no.:
23
Sr(2+)
Z (atomic number):
38
Z0 (number of electrons):
36
Alpha:
0.01221697729
c1-c9:
0.08058768199	0.1521497802	0.3048001491	0.4793702243	0.4464972476	0.7356023867
1.229119214	0.9742027435	0.2247096761
d1-d9:
0.05577012302	0.2084629827	0.5401474113	1.113968182	2.230414153	4.559971071
8.208547699	14.38381933	25.64709944
end:

begin:
entry no.:
24
Y(3+)
Z (atomic number):
39
Z0 (number of electrons):
36
Alpha:
0.01206371529
c1-c9:
0.07919217481	0.1471835490	0.2917148201	0.4305682363	0.3777130220	0.6453228170
1.081571107	0.7791043583	0.1389003923
d1-d9:
0.05497444970	0.2049778111	0.5234619858	1.055225966	2.052562491	4.072927980
7.172682396	12.31352234	21.43557957
end:

begin:
entry no.:
25
Zr(4+)
Z (atomic number):
40
Z0 (number of electrons):
36
Alpha:
0.01174766661
c1-c9:
0.07644202075	0.1388790839	0.2680205760	0.3838667666	0.3275397603	0.5616329913
0.9435449711	0.6573573303	0.1104535924
d1-d9:
0.05332127886	0.1970490998	0.4930287575	0.9693335887	1.835718336	3.599060532
6.215345791	10.39636506	17.58939274
end:

begin:
entry no.:
26
Nb(5+)
Z (atomic number):
41
Z0 (number of electrons):
36
Alpha:
0.01212690388
c1-c9:
0.07946900027	0.1478754410	0.3061071199	0.3876044993	0.3825000595	0.8216746475
0.7604697867	0.1804086014	0.0008027561152
d1-d9:
0.05533044641	0.2093416812	0.5319569125	1.084448257	2.340526747	4.494639299
7.716816091	13.06138408	42.63488978
end:

begin:
entry no.:
27
Mo(6+)
Z (atomic number):
42
Z0 (number of electrons):
36
Alpha:
0.01206584384
c1-c8:
0.07876815800	0.1463494337	0.3022398177	0.3519674711	0.3707734745	0.7574241023
0.6137609041	0.1187570581
d1-d8:
0.05500199961	0.2088898036	0.5257232986	1.066894902	2.330361614	4.272316872
7.115191521	11.81897667
end:

begin:
entry no.:
28
Pd(2+)
Z (atomic number):
46
Z0 (number of electrons):
44
Alpha:
0.01483019793
c1-c10:
0.09631552623	0.1910684282	0.3695858840	0.3891757946	0.7306028892	1.211843423
1.196294439	0.8031431757	0.2842537460	0.02318817352
d1-d10:
0.05502901237	0.2127651768	0.5198601442	1.103624158	2.356434733	4.245747470
7.536186610	13.62629090	24.30599438	43.79465221
end:

begin:
entry no.:
29
Ag(2+)
Z (atomic number):
47
Z0 (number of electrons):
45
Alpha:
0.01505041182
c1-c10:
0.09729201057	0.1938800829	0.3645948507	0.3785506941	0.7545033768	1.226329877
1.171910869	0.7485934620	0.2533695890	0.02132125506
d1-d10:
0.05449255561	0.2105736133	0.5091450438	1.082104530	2.274882386	4.097023304
7.300851404	13.10442942	23.05578283	40.19933261
end:

begin:
entry no.:
30
Cd(2+)
Z (atomic number):
48
Z0 (number of electrons):
46
Alpha:
0.01553979033
c1-c9:
0.1003982696	0.2055578483	0.3759770261	0.4070071236	0.9097039886	1.308613633
1.118152505	0.5874575315	0.1076820298
d1-d9:
0.05507733045	0.2148675101	0.5200870245	1.156695176	2.417247468	4.428873702
8.141420194	15.14699175	28.16159824
end:

begin:
entry no.:
31
I(1-)
Z (atomic number):
53
Z0 (number of electrons):
54
Alpha:
0.01879375139
c1-c11:
0.1201180836	0.2630959642	0.3825090945	0.6121644722	1.202767568	1.238322257
1.532442025	2.704237785	2.991796308	1.818440908	0.3473220914
d1-d11:
0.05661681810	0.2221092366	0.5267173562	1.234373737	2.346161548	4.348119065
8.716939539	16.66892445	31.18035634	56.17241000	101.9645433
end:

begin:
entry no.:
32
Cs(1+)
Z (atomic number):
55
Z0 (number of electrons):
54
Alpha:
0.01825278698
c1-c10:
0.1153290987	0.2541414068	0.3475995994	0.6359944210	1.116495043	0.9754456948
1.526000155	2.239863611	1.503699042	0.2961219778
d1-d10:
0.05478613787	0.2138242561	0.5071231020	1.204041438	2.256555228	4.249652943
8.502365055	15.22123757	26.63540877	47.29912772
end:

begin:
entry no.:
33
Ba(2+)
Z (atomic number):
56
Z0 (number of electrons):
54
Alpha:
0.01770210569
c1-c10:
0.1107707917	0.2393341337	0.3177592954	0.5453515323	0.9941634164	0.8492450434
1.235327149	1.945783384	1.314932860	0.2389088541
d1-d10:
0.05289389707	0.2040689277	0.4744043320	1.095116946	2.000761530	3.623716319
7.106270143	12.39235026	20.97810490	35.82918326
end:

begin:
entry no.:
34
La(3+)
Z (atomic number):
57
Z0 (number of electrons):
54
Alpha:
0.01806748238
c1-c9:
0.1132143323	0.2516646507	0.3164622894	0.6701994217	1.004739268	0.8539033832
1.723116092	1.593880913	0.3455275340
d1-d9:
0.05418067709	0.2106949292	0.5027064050	1.184735396	2.196492807	4.400490469
8.596963971	15.05880706	26.19455525
end:

begin:
entry no.:
35
Ce(4+)
Z (atomic number):
58
Z0 (number of electrons):
54
Alpha:
0.01809501053
c1-c9:
0.1130679108	0.2529751604	0.3069304064	0.7076942776	0.9265557777	0.8327771134
1.616162690	1.194516273	0.1963404029
d1-d9:
0.05429759615	0.2109412244	0.5098253783	1.193120308	2.210279356	4.581609037
8.402138977	14.04462342	23.37192994
end:

begin:
entry no.:
36
Pr(3+)
Z (atomic number):
59
Z0 (number of electrons):
56
Alpha:
0.01858350321
c1-c10:
0.1158082998	0.2566253953	0.3104510803	0.6903268919	0.9362226943	0.8139703281
1.491232001	1.532282896	0.5175796751	0.01399381416
d1-d10:
0.05367686405	0.2067993027	0.4983741865	1.134026346	2.074839155	4.036383916
7.526260023	12.79409098	21.61105927	43.37575784
end:

begin:
entry no.:
37
Nd(3+)
Z (atomic number):
60
Z0 (number of electrons):
57
Alpha:
0.01907020619
c1-c9:
0.1189209085	0.2648114517	0.3221906752	0.7619494748	0.9337266967	0.9410392216
1.654176040	1.315959177	0.2633855304
d1-d9:
0.05421251959	0.2086144553	0.5150923875	1.161197710	2.167007744	4.419257389
8.202340751	14.20928267	24.73139905
end:

begin:
entry no.:
38
Sm(3+)
Z (atomic number):
62
Z0 (number of electrons):
59
Alpha:
0.01973524000
c1-c9:
0.1228415629	0.2706085347	0.3367293160	0.7970341706	0.8869270404	0.9839924884
1.588604776	1.167816368	0.2189840299
d1-d9:
0.05425771436	0.2068014345	0.5243665714	1.141731823	2.139319230	4.339277089
7.942189351	13.74387722	23.95658382
end:

begin:
entry no.:
39
Eu(3+)
Z (atomic number):
63
Z0 (number of electrons):
60
Alpha:
0.01999158234
c1-c10:
0.1242451468	0.2709209967	0.3415734538	0.7962766994	0.8683351944	0.9762941686
1.523133314	1.133971675	0.2392185629	0.001555741699
d1-d10:
0.05404470007	0.2046966612	0.5226997010	1.118983879	2.095178738	4.216383087
7.650932087	13.14106421	22.64477300	123.4254634
end:

begin:
entry no.:
40
Gd(3+)
Z (atomic number):
64
Z0 (number of electrons):
61
Alpha:
0.02030562587
c1-c9:
0.1261574223	0.2724377848	0.3539008297	0.8094974428	0.8506389994	0.9977167919
1.505099800	1.066156631	0.1975541382
d1-d9:
0.05403157214	0.2035549794	0.5264795119	1.112154317	2.092630141	4.198163895
7.598483704	13.14315715	22.94285596
end:

begin:
entry no.:
41
Tb(3+)
Z (atomic number):
65
Z0 (number of electrons):
62
Alpha:
0.02071372349
c1-c9:
0.1288544952	0.2753530754	0.3749556159	0.8348775457	0.8450951393	1.048137746
1.446409296	0.9475745108	0.1816764317
d1-d9:
0.05431946335	0.2037101516	0.5362415710	1.121155830	2.141165229	4.310917546
7.718646478	13.13815970	22.46592000
end:

begin:
entry no.:
42
Dy(3+)
Z (atomic number):
66
Z0 (number of electrons):
63
Alpha:
0.02096927801
c1-c9:
0.1303769981	0.2749633415	0.3859744895	0.8317647700	0.8259930039	1.050617231
1.455622905	0.8959162509	0.1362922388
d1-d9:
0.05413639942	0.2018045565	0.5347394732	1.105507677	2.108890942	4.211312266
7.619934696	13.26738283	23.22485873
end:

begin:
entry no.:
43
Ho(3+)
Z (atomic number):
67
Z0 (number of electrons):
64
Alpha:
0.02121148570
c1-c9:
0.1318093144	0.2738948888	0.3937130181	0.8225479107	0.8155096866	1.048146396
1.406981397	0.8645483845	0.1366074478
d1-d9:
0.05392131018	0.1997302451	0.5305332192	1.084164746	2.067574910	4.116646077
7.433999780	12.90709083	22.50954592
end:

begin:
entry no.:
44
Er(3+)
Z (atomic number):
68
Z0 (number of electrons):
65
Alpha:
0.02175345198
c1-c9:
0.1357696850	0.2783852244	0.4338937772	0.8599075911	0.8252496163	1.121355282
1.348017439	0.7090329926	0.09093239512
d1-d9:
0.05463048820	0.2018265061	0.5479915981	1.120639959	2.200125962	4.381921015
7.854618409	13.57686604	23.55260603
end:

begin:
entry no.:
45
Tm(3+)
Z (atomic number):
69
Z0 (number of electrons):
66
Alpha:
0.02205850377
c1-c9:
0.1378218038	0.2781989815	0.4495115628	0.8548649665	0.8129734908	1.089446473
1.285503099	0.6991449175	0.1060835606
d1-d9:
0.05461776837	0.2007757420	0.5470434440	1.111641757	2.186230610	4.291326307
7.600432800	12.99755127	22.19711163
end:

begin:
entry no.:
46
Yb(3+)
Z (atomic number):
70
Z0 (number of electrons):
67
Alpha:
0.02169248603
c1-c9:
0.1343454261	0.2668161027	0.4019987082	0.7743466147	0.7714747261	0.9818035966
1.300506876	0.8437869364	0.1524187797
d1-d9:
0.05263498412	0.1912772162	0.5045056476	1.000478007	1.880222402	3.667413128
6.631095241	11.58209523	20.42074520
end:

begin:
entry no.:
47
Lu(3+)
Z (atomic number):
71
Z0 (number of electrons):
68
Alpha:
0.02265554719
c1-c9:
0.1419388694	0.2775073335	0.4781622188	0.8388773652	0.7966786523	1.059425330
1.175237178	0.6613008015	0.1133289103
d1-d9:
0.05457185202	0.1988380331	0.5425728606	1.091330385	2.151678655	4.157648945
7.265241781	12.23499922	20.94585301
end:

:*********************************************************:
