# Supplementary material for: Analytical models representing X-ray form factors of ions
Source: Acta Crystallogr A Found Adv. 2024 Jan 1;80(Pt 1):129–36. doi: 10.1107/S2053273323010550 (PMC10833360; doi:10.1107/S2053273323010550)
Supplement: Supplementary file 9 [file a-80-00129-sup9.txt]

begin:
entry no.:
1
Li(1+)
Z (atomic number):
3
Z0 (number of electrons):
2
Alpha:
0.0007150817793
c1-c7:
0.004891449977	0.01096041031	0.02091706224	0.03477006861	0.04424385710	0.03324879460
0.007335186314
d1-d7:
0.05783101656	0.2190989387	0.5548042471	1.216873353	2.501050426	5.026913701
10.37707470
end:

begin:
entry no.:
2
Be(2+)
Z (atomic number):
4
Z0 (number of electrons):
2
Alpha:
0.0007176614925
c1-c6:
0.004900666755	0.01076001744	0.01877131367	0.02444959291	0.01800356145	0.004134568581
d1-d6:
0.05804308670	0.2200537097	0.5573584770	1.220275505	2.503728140	5.071903425
end:

begin:
entry no.:
3
C(val)
Z (atomic number):
6
Z0 (number of electrons):
6
Alpha:
0.002115657036
c1-c12:
0.01432504003	0.03077372279	0.05421819267	0.08947707543	0.1510807282	0.2479935962
0.3853645786	0.5373155395	0.5268537294	0.2865277787	0.06110519045	0.002828593905
d1-d12:
0.05684006221	0.2139581833	0.5383776067	1.175921326	2.365217145	4.352536202
7.480062992	12.68930316	21.82746873	37.82925759	67.20007930	916.7922865
end:

begin:
entry no.:
4
F(1-)
Z (atomic number):
9
Z0 (number of electrons):
10
Alpha:
0.003103452342
c1-c11:
0.02024818940	0.04044385665	0.06967530950	0.1248237440	0.2294333704	0.3886196706
0.5410990001	0.5865782980	0.4846377419	0.2651189400	0.06436713024
d1-d11:
0.04920043892	0.1794235516	0.4360865405	0.9175426995	1.791588909	3.362864471
6.239962840	11.65392417	22.34430664	44.31693535	92.55697992
end:

begin:
entry no.:
5
Na(1+)
Z (atomic number):
11
Z0 (number of electrons):
10
Alpha:
0.003514990088
c1-c8:
0.02328539535	0.04798035760	0.09197425660	0.1766185479	0.2762790166	0.2975049662
0.1771181431	0.03544675142
d1-d8:
0.05654074789	0.2156568316	0.5561944037	1.216162061	2.425557666	4.633637617
8.768228262	16.97524974
end:

begin:
entry no.:
6
Mg(2+)
Z (atomic number):
12
Z0 (number of electrons):
10
Alpha:
0.003483167291
c1-c8:
0.02283480849	0.04632370772	0.08767891521	0.1553788879	0.2066335968	0.1905584688
0.1013148434	0.01661885561
d1-d8:
0.05592137374	0.2131519732	0.5422494056	1.145611926	2.162812353	3.828886913
6.729294984	12.24737325
end:

begin:
entry no.:
7
Si(val)
Z (atomic number):
14
Z0 (number of electrons):
14
Alpha:
0.004869295889
c1-c12:
0.03188462770	0.06678237125	0.1302788454	0.2215846229	0.2811552698	0.2961188222
0.4311357268	0.8876429553	1.445592207	1.327662960	0.5330876220	0.04806345498
d1-d12:
0.05590759803	0.2137367825	0.5389301746	1.140950045	2.232958615	4.238077364
7.660424032	13.47214429	23.82811407	41.91916105	73.72680259	132.6306614
end:

begin:
entry no.:
8
Cl(1-)
Z (atomic number):
17
Z0 (number of electrons):
18
Alpha:
0.006275978989
c1-c12:
0.04093885156	0.08870226535	0.1694395694	0.2537010567	0.3369421928	0.6405900581
1.193857927	1.542463979	1.381790359	0.8254252409	0.2790162689	0.008664221307
d1-d12:
0.05622011737	0.2157474157	0.5382242800	1.144202853	2.349289461	4.674759505
8.670206827	15.71079160	28.45821241	52.17744080	100.6478617	261.2740578
end:

:************************************************************:
