# Supplementary material for: Analytical models representing X-ray form factors of ions
Source: Acta Crystallogr A Found Adv. 2024 Jan 1;80(Pt 1):129–36. doi: 10.1107/S2053273323010550 (PMC10833360; doi:10.1107/S2053273323010550)
Supplement: Supplementary file 10 [file a-80-00129-sup10.txt]

begin:
entry no.:
1
Li(1+)
Z (atomic number):
3
Z0 (number of electrons):
2
Alpha:
0.0001339248237
c1-c10:
0.0009195363415	0.002002159354	0.003706314630	0.006640574194	0.01187309522	0.02079261617
0.03288815769	0.04073219717	0.03038811823	0.006993990573
d1-d10:
0.01086958154	0.04063088399	0.09885804265	0.2046260587	0.3967400257	0.7531497625
1.426821844	2.708225137	5.198233026	10.39627058
end:

begin:
entry no.:
2
Be(2+)
Z (atomic number):
4
Z0 (number of electrons):
2
Alpha:
0.0001790826809
c1-c9:
0.001164862607	0.002400115325	0.004333004916	0.007545064601	0.01250967292	0.01830226862
0.02053280556	0.01273886091	0.002052976099
d1-d9:
0.01410548667	0.05059329223	0.1196587591	0.2440629731	0.4683034383	0.8757183562
1.629595371	3.069694084	6.033298757
end:

begin:
entry no.:
3
C(val)
Z (atomic number):
6
Z0 (number of electrons):
6
Alpha:
0.0004816924965
c1-c14:
0.003082440137	0.006092085164	0.01036413243	0.01734936644	0.02906943065	0.04861537032
0.08198656760	0.1431601447	0.2590853580	0.4453488906	0.6166732588	0.5378530019
0.1836627035	0.005611781478
d1-d14:
0.01254474187	0.04407122330	0.1007235407	0.1976241787	0.3676881003	0.6793478197
1.273784256	2.384884032	4.357737775	7.841933229	14.14119400	26.15429929
50.77812386	145.1850663
end:

begin:
entry no.:
4
O(1-)
Z (atomic number):
8
Z0 (number of electrons):
9
Alpha:
0.0006350489863
c1-c14:
0.004066822575	0.008055019854	0.01372906520	0.02294047263	0.03845805231	0.06498692252
0.1177542257	0.2284324599	0.4139193065	0.6126434430	0.7016258228	0.6163112337
0.3709757035	0.09572193116
d1-d14:
0.01103042128	0.03881383109	0.08903150952	0.1755715713	0.3287321559	0.6072263937
1.122337060	2.092895650	3.917532374	7.328813518	13.82029101	26.87084919
54.80421118	120.1587251
end:

begin:
entry no.:
5
F(1-)
Z (atomic number):
9
Z0 (number of electrons):
10
Alpha:
0.0007954049033
c1-c14:
0.005083094615	0.009978520028	0.01658456198	0.02640038627	0.04250754666	0.07109638113
0.1218576753	0.2116328977	0.3508073586	0.4930693411	0.5631042199	0.5056952973
0.3100211036	0.08896415399
d1-d14:
0.01242356532	0.04360250216	0.09935272797	0.1928453003	0.3516600853	0.6302755557
1.114081160	1.935770947	3.367985422	5.931513855	10.65976937	19.97412148
39.42511114	83.40708426
end:

begin:
entry no.:
6
Na(1+)
Z (atomic number):
11
Z0 (number of electrons):
10
Alpha:
0.0007808602220
c1-c12:
0.004970521494	0.009606628540	0.01550596713	0.02438144188	0.04048924421	0.07194886264
0.1298686188	0.2133804262	0.2724775311	0.2329495190	0.1022975976	0.01125525853
d1-d12:
0.01217791522	0.04256557783	0.09629324719	0.1860129378	0.3415330468	0.6206371716
1.116406260	1.991898058	3.542503279	6.316179409	11.46188624	22.06391462
end:

begin:
entry no.:
7
Mg(2+)
Z (atomic number):
12
Z0 (number of electrons):
10
Alpha:
0.0008735728512
c1-c11:
0.005613810074	0.01108749487	0.01853207733	0.03051323146	0.05353610821	0.09716300052
0.1583103144	0.1992416042	0.1701931409	0.07682093348	0.008947420014
d1-d11:
0.01369565150	0.04858911860	0.1131225095	0.2277111253	0.4347424049	0.8060264834
1.450204875	2.538388405	4.373715764	7.609424539	13.84187853
end:

begin:
entry no.:
8
Al(3+)
Z (atomic number):
13
Z0 (number of electrons):
10
Alpha:
0.0007777921322
c1-c11:
0.004965643622	0.009620561427	0.01547626458	0.02430031250	0.04168506158	0.07662706658
0.1305892032	0.1687496049	0.1288816810	0.03747698133	0.0005986128757
d1-d11:
0.01215613940	0.04276337933	0.09782758347	0.1910918136	0.3532405224	0.6434172388
1.160977448	2.080322981	3.720245235	6.795232473	17.62740690
end:

begin:
entry no.:
9
Si(val)
Z (atomic number):
14
Z0 (number of electrons):
14
Alpha:
0.001110551206
c1-c14:
0.007075783904	0.01371760577	0.02249557587	0.03656193912	0.06324377256	0.1129098563
0.1831123326	0.2444789354	0.2945969959	0.4900986896	1.060983729	1.647636687
1.254665650	0.2738828362
d1-d14:
0.01238405688	0.04350105075	0.09966120855	0.1957633896	0.3616889690	0.6522586689
1.160777615	2.055031639	3.758816965	7.341502214	14.17937363	26.63470350
49.82362887	95.47067798
end:

begin:
entry no.:
10
Si(4+)
Z (atomic number):
14
Z0 (number of electrons):
10
Alpha:
0.0008731270331
c1-c9:
0.005602539076	0.01098605635	0.01834574470	0.03121671668	0.05764913920	0.1033573849
0.1423313279	0.1104116272	0.02805828029
d1-d9:
0.01369227557	0.04871994052	0.1144869255	0.2339682901	0.4522757590	0.8478476317
1.562908022	2.861295006	5.350467152
end:

begin:
entry no.:
11
Cl(1-)
Z (atomic number):
17
Z0 (number of electrons):
18
Alpha:
0.001362306101
c1-c15:
0.008660322489	0.01665442309	0.02701356603	0.04347312314	0.07328345671	0.1217887836
0.1813255753	0.2408622643	0.3837947093	0.7891370508	1.328165621	1.556283711
1.259054757	0.6263388037	0.1120884995
d1-d15:
0.01181041623	0.04146180837	0.09461417144	0.1830738307	0.3290656848	0.5736774456
0.9919502214	1.750221451	3.228402332	5.903991056	10.57971109	19.03281984
34.99866450	66.97591327	136.8848226
end:

begin:
entry no.:
12
K(1+)
Z (atomic number):
19
Z0 (number of electrons):
18
Alpha:
0.001248694880
c1-c13:
0.007966259990	0.01536925107	0.02509934527	0.04075613830	0.06795890479	0.1114158771
0.1592560341	0.2202773956	0.4542852810	0.8316270774	0.9072845999	0.5016921638
0.09162319935
d1-d13:
0.01085266600	0.03830802837	0.08798513167	0.1709058426	0.3062598174	0.5340661581
0.9449425758	1.760759326	3.340746937	6.011659024	10.54830633	18.33293958
32.49169395
end:

begin:
entry no.:
13
Ca(2+)
Z (atomic number):
20
Z0 (number of electrons):
18
Alpha:
0.001392349440
c1-c13:
0.008814274914	0.01681556619	0.02775811296	0.04665659145	0.07838483656	0.1171158504
0.1470735806	0.2267349933	0.4826989743	0.7538158859	0.6244791240	0.1778863168
0.002015710684
d1-d13:
0.01206624765	0.04247663582	0.09767545413	0.1909939545	0.3467259828	0.6108888863
1.081303152	1.981041013	3.518544449	6.088239256	10.55598380	18.79971571
59.26802890
end:

begin:
entry no.:
14
Sc(3+)
Z (atomic number):
21
Z0 (number of electrons):
18
Alpha:
0.001388373914
c1-c12:
0.008762843321	0.01661527828	0.02738298024	0.04603685849	0.07640103084	0.1116049787
0.1429338279	0.2656138921	0.5325246779	0.6343389750	0.3178180469	0.02942296215
d1-d12:
0.01202180865	0.04228020767	0.09701722486	0.1889246756	0.3418601476	0.6049154977
1.101435856	2.085859736	3.701575888	6.368918042	10.98244504	19.91381553
end:

begin:
entry no.:
15
Ti(2+)
Z (atomic number):
22
Z0 (number of electrons):
20
Alpha:
0.001273037732
c1-c13:
0.008204713302	0.01601100005	0.02659797792	0.04438051143	0.07436186945	0.1124906324
0.1517927905	0.2771400942	0.5602223050	0.7443878709	0.5580941000	0.2517425862
0.06067992319
d1-d13:
0.01002205554	0.03578279634	0.08299240163	0.1622208248	0.2939361309	0.5209256133
0.9438807686	1.775368636	3.194274791	5.623420053	10.09122782	19.23817869
37.11410412
end:

begin:
entry no.:
16
Ti(3+)
Z (atomic number):
22
Z0 (number of electrons):
19
Alpha:
0.001563597925
c1-c12:
0.009882466893	0.01884486402	0.03157145418	0.05307340622	0.08469031673	0.1158270045
0.1596493650	0.3370653993	0.6001372129	0.5877095887	0.2448446339	0.03521332740
d1-d12:
0.01284902343	0.04543853433	0.1048770292	0.2044843446	0.3694258998	0.6547764563
1.202713010	2.220986881	3.910833540	6.830854778	12.34574092	24.61499662
end:

begin:
entry no.:
17
Ti(4+)
Z (atomic number):
22
Z0 (number of electrons):
18
Alpha:
0.001471912311
c1-c11:
0.009294884896	0.01769224348	0.02978933016	0.05090886526	0.08139709026	0.1086314768
0.1506637941	0.3351999707	0.5477809724	0.4227889198	0.08933749077
d1-d11:
0.01276510200	0.04515076046	0.1044490421	0.2050366619	0.3736848027	0.6677892830
1.250718257	2.336885311	4.085010281	6.991072815	12.18764965
end:

begin:
entry no.:
18
V(2+)
Z (atomic number):
23
Z0 (number of electrons):
21
Alpha:
0.001693693438
c1-c13:
0.01069459736	0.02039051449	0.03414744976	0.05667984467	0.08765374099	0.1182480265
0.1684834330	0.3366015925	0.5960139940	0.6895890823	0.4849821007	0.2271806117
0.04615026552
d1-d13:
0.01258766331	0.04446121823	0.1022440815	0.1981556968	0.3544898252	0.6180549366
1.101815025	1.963323053	3.388058051	5.854167138	10.45610530	19.57568744
36.73357429
end:

begin:
entry no.:
19
V(3+)
Z (atomic number):
23
Z0 (number of electrons):
20
Alpha:
0.001474240637
c1-c12:
0.009298798621	0.01769196541	0.02965450950	0.05041177157	0.08176962381	0.1138967537
0.1611608687	0.3324001725	0.5751615389	0.5852301715	0.2887747574	0.05601537660
d1-d12:
0.01149183968	0.04049754862	0.09320177281	0.1821469509	0.3314170142	0.5926410762
1.094675297	2.006505174	3.502378738	6.094626960	11.04121924	21.73649015
end:

begin:
entry no.:
20
V(5+)
Z (atomic number):
23
Z0 (number of electrons):
18
Alpha:
0.001441947611
c1-c11:
0.009089211427	0.01725877525	0.02906517924	0.04935086811	0.07714581869	0.09885247133
0.1423463934	0.3051279415	0.4494116951	0.3237372192	0.06466279480
d1-d11:
0.01250264744	0.04424229515	0.1022244300	0.1998365302	0.3631430532	0.6502991373
1.219420869	2.189638117	3.664440715	6.030521061	10.16851146
end:

begin:
entry no.:
21
Cr(2+)
Z (atomic number):
24
Z0 (number of electrons):
22
Alpha:
0.001725019187
c1-c13:
0.01084568560	0.02050542045	0.03394174136	0.05553449270	0.08470872880	0.1124321922
0.1602233678	0.3143080841	0.5458674969	0.6540412069	0.5153221947	0.2748063935
0.06446947859
d1-d13:
0.01221459867	0.04294976685	0.09792573521	0.1877543138	0.3329322779	0.5746925073
1.003521097	1.747964685	2.965401388	5.031385076	8.845424318	16.48914403
31.39093504
end:

begin:
entry no.:
22
Cr(3+)
Z (atomic number):
24
Z0 (number of electrons):
21
Alpha:
0.001390924517
c1-c13:
0.008844605097	0.01704994148	0.02876570922	0.04869267659	0.07810361004	0.1078452396
0.1523345937	0.3093151737	0.5372739868	0.5685299738	0.3334022555	0.1050453007
0.009458549373
d1-d13:
0.01036622371	0.03677662893	0.08515325767	0.1668189815	0.3028259602	0.5369248166
0.9727439406	1.754311686	3.041339463	5.213584182	9.067098030	16.23423029
29.99172560
end:

begin:
entry no.:
23
Mn(2+)
Z (atomic number):
25
Z0 (number of electrons):
23
Alpha:
0.001659203404
c1-c13:
0.01045920500	0.01987766010	0.03300051925	0.05390968295	0.08293128135	0.1151864995
0.1792710148	0.3535251602	0.5563925099	0.6002058778	0.4701911433	0.2635294699
0.05671818426
d1-d13:
0.01125038476	0.03963611978	0.09053173604	0.1736932293	0.3085741255	0.5400063763
0.9744814715	1.732327278	2.949566648	4.945243430	8.495790728	15.54605688
29.74053292
end:

begin:
entry no.:
24
Mn(3+)
Z (atomic number):
25
Z0 (number of electrons):
22
Alpha:
0.001411835329
c1-c12:
0.008970257651	0.01729370011	0.02926060224	0.04953011705	0.07885166050	0.1094621420
0.1675639786	0.3440823314	0.5593450104	0.5585977701	0.3042254832	0.06756317266
d1-d12:
0.01004147531	0.03561873150	0.08241411913	0.1613165829	0.2931384154	0.5230264226
0.9612745861	1.737586248	3.026473616	5.301380652	9.735555977	19.00238347
end:

begin:
entry no.:
25
Mn(4+)
Z (atomic number):
25
Z0 (number of electrons):
21
Alpha:
0.001657177533
c1-c12:
0.01040077476	0.01965165643	0.03286753629	0.05416918442	0.08133594258	0.1070742023
0.1764101194	0.3598261319	0.5120663226	0.4008839618	0.1457890064	0.01783678205
d1-d12:
0.01229709382	0.04334346941	0.09909605196	0.1908041529	0.3418782411	0.6069683311
1.109278489	1.953765611	3.331213439	5.676553995	9.897734570	17.84965536
end:

begin:
entry no.:
26
Fe(2+)
Z (atomic number):
26
Z0 (number of electrons):
24
Alpha:
0.001738230755
c1-c13:
0.01091234342	0.02064900439	0.03437946935	0.05619167288	0.08523232723	0.1172725177
0.1890927253	0.3704669257	0.5825671063	0.6150991035	0.4431780447	0.2169207012
0.03599429272
d1-d13:
0.01127703884	0.03962623487	0.09022577770	0.1729647355	0.3080601588	0.5417091822
0.9702455346	1.692646286	2.901367917	5.052189138	9.149820914	17.01739703
32.13328818
end:

begin:
entry no.:
27
Fe(3+)
Z (atomic number):
26
Z0 (number of electrons):
23
Alpha:
0.001839610056
c1-c12:
0.01157225730	0.02212107105	0.03774247389	0.06232748363	0.09139428087	0.1231833666
0.2166447126	0.4077516103	0.5558958581	0.4730530560	0.2278295096	0.04051179284
d1-d12:
0.01248237427	0.04419327306	0.1016992800	0.1974853317	0.3573304101	0.6407993324
1.152236164	1.981872817	3.362244544	5.831066693	10.60485853	20.02862598
end:

begin:
entry no.:
28
Co(2+)
Z (atomic number):
27
Z0 (number of electrons):
25
Alpha:
0.001862160276
c1-c13:
0.01165664369	0.02190480329	0.03565369859	0.05487237686	0.07845053562	0.1088425041
0.1799113130	0.3474083225	0.5325961905	0.5776950411	0.4570521674	0.2698068030
0.06437962406
d1-d13:
0.01159082098	0.04063590804	0.09152946991	0.1712055853	0.2940714859	0.4998908026
0.8776212808	1.519252098	2.566466654	4.354296779	7.638160821	13.99160966
26.56863008
end:

begin:
entry no.:
29
Co(3+)
Z (atomic number):
27
Z0 (number of electrons):
24
Alpha:
0.001627130193
c1-c12:
0.01027974853	0.01970974822	0.03340919846	0.05560741084	0.08490201641	0.1188747864
0.2127720706	0.4129772503	0.5559098736	0.4622896639	0.2419546152	0.05431209108
d1-d12:
0.01059232350	0.03750512750	0.08626621755	0.1674305518	0.3035572707	0.5484199224
1.009920273	1.790697841	3.108487737	5.430338321	9.772384486	18.25384757
end:

begin:
entry no.:
30
Ni(2+)
Z (atomic number):
28
Z0 (number of electrons):
26
Alpha:
0.002102452649
c1-c12:
0.01322633851	0.02548355811	0.04377686910	0.07068308642	0.1006129750	0.1472069524
0.2838201533	0.5000227263	0.6112152266	0.5145520184	0.3085257478	0.07744992450
d1-d12:
0.01263182694	0.04482918673	0.1031128866	0.2000564675	0.3633750810	0.6553413336
1.164733931	2.025294167	3.554537909	6.479535999	12.35548279	24.07259423
end:

begin:
entry no.:
31
Ni(3+)
Z (atomic number):
28
Z0 (number of electrons):
25
Alpha:
0.001995164488
c1-c12:
0.01248915393	0.02374304288	0.03998794051	0.06353025845	0.08992657982	0.1281383207
0.2415969943	0.4354105247	0.5436067598	0.4263124040	0.2023147642	0.03611901176
d1-d12:
0.01243792417	0.04388576884	0.09994413221	0.1912343926	0.3417302669	0.6090982987
1.081398413	1.862989288	3.214257158	5.696144344	10.41417570	19.09914218
end:

begin:
entry no.:
32
Cu(1+)
Z (atomic number):
29
Z0 (number of electrons):
28
Alpha:
0.002305738998
c1-c13:
0.01451809111	0.02816812174	0.04870956613	0.07819020893	0.1126544388	0.1803670316
0.3444604249	0.5415183442	0.6204504752	0.5620701397	0.4467717374	0.2494520182
0.05099355377
d1-d13:
0.01287522349	0.04578673548	0.1054902679	0.2055528499	0.3779732307	0.6941309151
1.236038951	2.134049498	3.697676517	6.588528936	12.07880543	22.43551841
42.88447806
end:

begin:
entry no.:
33
Cu(2+)
Z (atomic number):
29
Z0 (number of electrons):
27
Alpha:
0.001916545969
c1-c13:
0.01189557030	0.02204074031	0.03552680982	0.05563220899	0.08254249792	0.1194236246
0.2122696211	0.3872643952	0.5416835325	0.5434568094	0.4070496203	0.2025043670
0.02919735509
d1-d13:
0.01100375308	0.03824135450	0.08508419308	0.1586958745	0.2779723634	0.4891435858
0.8718311443	1.501312564	2.550363762	4.433439392	8.046211678	15.02310159
28.84584476
end:

begin:
entry no.:
34
Zn(2+)
Z (atomic number):
30
Z0 (number of electrons):
28
Alpha:
0.002164666927
c1-c12:
0.01357855941	0.02612039413	0.04460918994	0.07090028991	0.1018353121	0.1637205038
0.3176548944	0.5019401593	0.5636899205	0.4623576014	0.2685255206	0.06159693845
d1-d12:
0.01206581100	0.04271767646	0.09771088367	0.1887594509	0.3442411498	0.6295128464
1.125099625	1.954388733	3.423039877	6.238320967	11.77572128	22.63148974
end:

begin:
entry no.:
35
Ga(3+)
Z (atomic number):
31
Z0 (number of electrons):
28
Alpha:
0.002194278969
c1-c12:
0.01374102149	0.02648262271	0.04523967883	0.07051315769	0.09899993058	0.1602757914
0.2986642182	0.4477190081	0.4728897778	0.3467757362	0.1572503263	0.02054224372
d1-d12:
0.01223320141	0.04334881116	0.09908548925	0.1913482752	0.3491735449	0.6313977336
1.097067669	1.858408023	3.176626173	5.606657955	10.18221272	18.86366032
end:

begin:
entry no.:
36
Ge(4+)
Z (atomic number):
32
Z0 (number of electrons):
28
Alpha:
0.002194645154
c1-c11:
0.01371961496	0.02646483494	0.04510100215	0.06930357324	0.09792414921	0.1692773418
0.3173812551	0.4392503041	0.3968054559	0.2209582284	0.04889933535
d1-d11:
0.01223583069	0.04336805590	0.09897795823	0.1911055417	0.3509666497	0.6406753331
1.123938028	1.933615437	3.363398580	6.047368010	11.25938174
end:

begin:
entry no.:
37
Br(1-)
Z (atomic number):
35
Z0 (number of electrons):
36
Alpha:
0.002845003171
c1-c15:
0.01784459148	0.03488567629	0.05897101882	0.08836432336	0.1328826891	0.2431452072
0.4111650765	0.5178256601	0.5527213609	0.8509905608	1.460779016	1.956376155
1.827749599	1.006606272	0.1939229342
d1-d15:
0.01235674501	0.04381789766	0.09989180370	0.1934933920	0.3565349042	0.6361085534
1.093348195	1.874809825	3.356568055	6.216088424	10.92790306	19.11156367
34.98693024	68.04023939	144.2433681
end:

begin:
entry no.:
38
Rb(1+)
Z (atomic number):
37
Z0 (number of electrons):
36
Alpha:
0.002834619741
c1-c13:
0.01775477095	0.03487604493	0.05851440202	0.08626866879	0.1376044512	0.2630016873
0.4093121196	0.4397469101	0.5605666933	1.101561538	1.388280660	0.8482857064
0.1484227794
d1-d13:
0.01232179411	0.04373788130	0.09972008035	0.1944112810	0.3628783894	0.6501413938
1.129658857	1.997198013	3.834573630	7.041334901	12.35449414	21.66866124
39.06598464
end:

begin:
entry no.:
39
Sr(2+)
Z (atomic number):
38
Z0 (number of electrons):
36
Alpha:
0.002719539061
c1-c13:
0.01693116818	0.03273486567	0.05336668423	0.07587686402	0.1143063065	0.2094162244
0.3343824820	0.3791860161	0.4135354205	0.8454272447	1.220328788	0.7798994619
0.1283374120
d1-d13:
0.01178863055	0.04151776681	0.09328986001	0.1776768285	0.3209009965	0.5567647676
0.9338317387	1.576450646	2.887079243	5.336208465	9.306134858	16.09618865
28.39836100
end:

begin:
entry no.:
40
Y(3+)
Z (atomic number):
39
Z0 (number of electrons):
36
Alpha:
0.002647887148
c1-c13:
0.01643073299	0.03161726915	0.05136140529	0.07398274692	0.1173512896	0.2214502474
0.3325905897	0.3351438115	0.4042449194	0.8250556773	0.9739266916	0.4952163319
0.07536830208
d1-d13:
0.01146347763	0.04024523656	0.09014831361	0.1723667757	0.3166527186	0.5595266263
0.9503484465	1.619368677	2.996789400	5.279063758	8.779011581	14.22264791
23.15119161
end:

begin:
entry no.:
41
Zr(4+)
Z (atomic number):
40
Z0 (number of electrons):
36
Alpha:
0.002818568706
c1-c12:
0.01760366158	0.03467562301	0.05675379658	0.08174414526	0.1400317307	0.2560599749
0.3320357253	0.3076274726	0.5863041998	0.9431055114	0.6091002425	0.08911187920
d1-d12:
0.01226298127	0.04349136903	0.09889523023	0.1938776908	0.3618138786	0.6353998807
1.085267276	1.949683075	3.715468060	6.381664013	10.66503129	18.10966095
end:

begin:
entry no.:
42
Nb(3+)
Z (atomic number):
41
Z0 (number of electrons):
38
Alpha:
0.002694430484
c1-c14:
0.01679088790	0.03271031711	0.05326059627	0.07655567956	0.1264260481	0.2361055175
0.3309876863	0.3188339287	0.5447521188	1.015130279	1.016809500	0.5332875107
0.1320967869	0.001925410889
d1-d14:
0.01107803406	0.03906669033	0.08811908347	0.1702359911	0.3136022103	0.5499455362
0.9378296220	1.652892360	3.124189225	5.405759216	9.289182741	16.79834873
31.34818189	310.9855709
end:

begin:
entry no.:
43
Nb(5+)
Z (atomic number):
41
Z0 (number of electrons):
36
Alpha:
0.002668689362
c1-c12:
0.01653619181	0.03194182265	0.05105206020	0.07175935984	0.1180452802	0.2180975044
0.2964662127	0.2638177010	0.4392103919	0.8193009255	0.6178785416	0.1118750664
d1-d12:
0.01156464196	0.04060863234	0.09091265192	0.1743914224	0.3187562453	0.5525299785
0.9285152497	1.604235096	3.014178778	5.132232972	8.478499507	14.11801989
end:

begin:
entry no.:
44
Mo(3+)
Z (atomic number):
42
Z0 (number of electrons):
39
Alpha:
0.002709622553
c1-c14:
0.01675202249	0.03184770796	0.04927431165	0.06602168058	0.09805524067	0.1782848889
0.2844334362	0.3084707384	0.3803869734	0.7601803227	1.010506286	0.8221046012
0.4273552646	0.09321727197
d1-d14:
0.01081351231	0.03768155227	0.08298713061	0.1535915201	0.2662100468	0.4445818121
0.7324797378	1.235847638	2.283604634	3.925834448	6.395845575	10.57981246
18.14496893	31.79385960
end:

begin:
entry no.:
45
Mo(6+)
Z (atomic number):
42
Z0 (number of electrons):
36
Alpha:
0.002644824719
c1-c12:
0.01641519457	0.03182458349	0.05019495355	0.06841795490	0.1081111588	0.1910726144
0.2585996807	0.2253637788	0.3304717469	0.6986153940	0.6204924181	0.1319437716
d1-d12:
0.01147884249	0.04037999309	0.09038248386	0.1724193300	0.3076494176	0.5147680384
0.8375411499	1.386457900	2.511874766	4.224359787	6.909032573	11.47538752
end:

begin:
entry no.:
46
Ru(3+)
Z (atomic number):
44
Z0 (number of electrons):
41
Alpha:
0.002818871952
c1-c14:
0.01744594779	0.03351239968	0.05275291480	0.07512544167	0.1284296703	0.2341382299
0.3050022015	0.3142988680	0.6609824768	1.057617647	0.9950769850	0.5752545325
0.1327425244	0.001245512455
d1-d14:
0.01071115838	0.03740442464	0.08326261751	0.1591142967	0.2888563556	0.5001901419
0.8520364053	1.548158664	2.852087771	4.837921467	8.197961461	14.30180137
25.47243058	181.9263031
end:

begin:
entry no.:
47
Ru(4+)
Z (atomic number):
44
Z0 (number of electrons):
40
Alpha:
0.002973662367
c1-c13:
0.01850160663	0.03604382171	0.05645646780	0.08027150041	0.1367913224	0.2189280749
0.2537383225	0.2535884284	0.5234120801	0.9336979655	0.8944701206	0.4652248231
0.09572683447
d1-d13:
0.01162988977	0.04090045940	0.09185901949	0.1776131075	0.3200709645	0.5342333670
0.8539415032	1.430760610	2.580350800	4.343686456	7.262053458	12.37547888
21.47943745
end:

begin:
entry no.:
48
Rh(3+)
Z (atomic number):
45
Z0 (number of electrons):
42
Alpha:
0.002953337280
c1-c13:
0.01826087120	0.03481404709	0.05283251419	0.07264957020	0.1238817199	0.2266949167
0.2952925106	0.3154221622	0.6948436205	1.098513872	1.002830697	0.5547151805
0.1077524182
d1-d13:
0.01095775042	0.03813186424	0.08397966535	0.1572485748	0.2783570856	0.4759029743
0.8081910258	1.477643907	2.723832111	4.669258486	8.051897445	14.27446381
25.75887007
end:

begin:
entry no.:
49
Rh(4+)
Z (atomic number):
45
Z0 (number of electrons):
41
Alpha:
0.003175715932
c1-c13:
0.01979096704	0.03870769219	0.06006946218	0.08818429763	0.1607820677	0.2605328784
0.2758060414	0.3946200013	0.8572870895	0.9975596594	0.6382813886	0.1962153049
0.004969106287
d1-d13:
0.01213768566	0.04272733569	0.09634430334	0.1883096399	0.3422152640	0.5873949111
1.010428530	1.928377141	3.400841611	5.761497364	9.765028783	16.90043732
39.24845556
end:

begin:
entry no.:
50
Pd(2+)
Z (atomic number):
46
Z0 (number of electrons):
44
Alpha:
0.003435229485
c1-c13:
0.02151775675	0.04249578219	0.06670110694	0.1029444440	0.1915099438	0.2905049725
0.3022037647	0.5598263118	1.082461639	1.227963083	0.9283856310	0.4232374591
0.04798810670
d1-d13:
0.01226073301	0.04332738791	0.09869914603	0.1960816666	0.3596227022	0.6243075425
1.107094306	2.108315958	3.689339442	6.425786954	11.48581648	20.78366266
38.75925122
end:

begin:
entry no.:
51
Pd(4+)
Z (atomic number):
46
Z0 (number of electrons):
42
Alpha:
0.003368020619
c1-c12:
0.02104704460	0.04139271242	0.06393144928	0.09732168605	0.1790296805	0.2666317767
0.2627900402	0.4645653900	0.9211738984	0.9981962389	0.5825891788	0.1187946230
d1-d12:
0.01259264268	0.04442322113	0.1008649922	0.1993874940	0.3616565344	0.6195258154
1.080547077	2.039756756	3.506683320	5.976199385	10.47520446	18.84146838
end:

begin:
entry no.:
52
Ag(1+)
Z (atomic number):
47
Z0 (number of electrons):
46
Alpha:
0.003192398790
c1-c15:
0.01986268857	0.03846912017	0.05934589117	0.08450230680	0.1422685738	0.2330909971
0.2792493574	0.3318676305	0.7146882326	1.140313124	1.216921732	0.9807578986
0.6105501225	0.2046471313	0.007672069180
d1-d15:
0.01084523930	0.03795599722	0.08482832761	0.1622613089	0.2857324146	0.4747562800
0.7837435572	1.386646641	2.414079242	4.024912699	6.800563621	11.71002858
20.18597645	35.69530933	83.97945957
end:

begin:
entry no.:
53
Ag(2+)
Z (atomic number):
47
Z0 (number of electrons):
45
Alpha:
0.003259492606
c1-c14:
0.02031842059	0.03959295194	0.06129035254	0.09052855952	0.1601445791	0.2480796588
0.2642949035	0.3527689830	0.7797912466	1.151217318	1.104325149	0.7227766300
0.2187466733	0.004900317600
d1-d14:
0.01133971573	0.03980241755	0.08953798462	0.1740059220	0.3119965767	0.5252955073
0.8742468187	1.556598914	2.659325165	4.456882201	7.687994602	13.74354970
25.12869650	63.36460558
end:

begin:
entry no.:
54
Cd(2+)
Z (atomic number):
48
Z0 (number of electrons):
46
Alpha:
0.003513482393
c1-c13:
0.02192914448	0.04279356349	0.06575576308	0.1020591345	0.1873667466	0.2732389240
0.2843875267	0.5609661705	1.041356367	1.175473046	0.8996754707	0.4220284365
0.05918413006
d1-d13:
0.01197578699	0.04204252898	0.09504479057	0.1868660589	0.3377159247	0.5803757110
1.028861409	1.914587646	3.281116839	5.620434138	9.866921285	17.54822793
31.82426284
end:

begin:
entry no.:
55
In(3+)
Z (atomic number):
49
Z0 (number of electrons):
46
Alpha:
0.003579216711
c1-c12:
0.02237875932	0.04373271288	0.06674734105	0.1066550185	0.1949272987	0.2636003692
0.2810226299	0.6317096324	1.063333331	1.048830659	0.6179216241	0.1340220877
d1-d12:
0.01222057242	0.04294896079	0.09751465756	0.1927422843	0.3476352390	0.5982620456
1.086612988	1.998432258	3.425045356	5.942741371	10.62300005	19.43130108
end:

begin:
entry no.:
56
Sn(2+)
Z (atomic number):
50
Z0 (number of electrons):
48
Alpha:
0.003599413326
c1-c14:
0.02247221038	0.04369719566	0.06648890655	0.1053942138	0.1894714899	0.2556812032
0.2655210023	0.5345350975	0.8999720793	0.9960517789	0.8757881426	0.8683918965
0.7881145039	0.2291285451
d1-d14:
0.01176168124	0.04121272849	0.09320432435	0.1829502072	0.3271560292	0.5563863106
0.9829838697	1.737815306	2.824621335	4.581442423	7.782115425	14.10259168
25.10357680	43.84670987
end:

begin:
entry no.:
57
Sn(4+)
Z (atomic number):
50
Z0 (number of electrons):
46
Alpha:
0.003319052094
c1-c13:
0.02058986572	0.03950096342	0.05877421623	0.08720597476	0.1518859792	0.2206851113
0.2236354780	0.3835151458	0.7944797921	0.9697859781	0.7111729767	0.2746553314
0.03216398875
d1-d13:
0.01128392502	0.03928409386	0.08755379048	0.1679305993	0.2933709144	0.4847179587
0.8130662067	1.477754242	2.479219831	4.097004306	6.860670848	11.49866832
19.21839684
end:

begin:
entry no.:
58
Sb(3+)
Z (atomic number):
51
Z0 (number of electrons):
48
Alpha:
0.003470761970
c1-c13:
0.02162057794	0.04177183010	0.06288857129	0.09901966845	0.1794187269	0.2445465672
0.2657054973	0.6156655136	1.018245553	0.9744443047	0.8276381806	0.7755723697
0.2105024988
d1-d13:
0.01133002654	0.03957711632	0.08902784212	0.1735629349	0.3093661420	0.5273224134
0.9522990925	1.743430307	2.978986757	5.222322261	9.946115162	18.63306935
32.95630660
end:

begin:
entry no.:
59
Sb(5+)
Z (atomic number):
51
Z0 (number of electrons):
46
Alpha:
0.003312156757
c1-c12:
0.02066655095	0.04017364738	0.06072213308	0.09592196477	0.1717237454	0.2256752555
0.2259808162	0.5032422259	0.8741498007	0.8505039908	0.4256010363	0.06661497831
d1-d12:
0.01129910507	0.03960457824	0.08958452008	0.1758155288	0.3130530554	0.5290149138
0.9355239903	1.679232487	2.792511589	4.672512920	7.971426534	13.71658043
end:

begin:
entry no.:
60
I(1-)
Z (atomic number):
53
Z0 (number of electrons):
54
Alpha:
0.003900206200
c1-c16:
0.02441226844	0.04725109870	0.07152339622	0.1152668221	0.1959345364	0.2441412661
0.2786623858	0.5995089079	0.9916461716	1.059777297	1.191163836	2.124605390
2.878940111	2.421857389	1.282642814	0.3024502117
d1-d16:
0.01133392848	0.03963693384	0.08969513693	0.1745001839	0.3058853636	0.5101677377
0.8849075317	1.508098866	2.450317632	4.075595230	7.368813227	13.48539164
24.19299286	43.67690336	79.99749316	157.0938808
end:

:*********************************************************:
