# Supplementary material for: Analytical models representing X-ray form factors of ions
Source: Acta Crystallogr A Found Adv. 2024 Jan 1;80(Pt 1):129–36. doi: 10.1107/S2053273323010550 (PMC10833360; doi:10.1107/S2053273323010550)
Supplement: Supplementary file 11 [file a-80-00129-sup11.txt]

begin:
entry no.:
1
C(1+)
Z (atomic number):
6
Z0 (number of electrons):
5
Alpha:
0.001698656515
c1-c9:
0.01135705287	0.02364593305	0.03994069310	0.06512988665	0.1270812581	0.2930371043
0.4793739621	0.3261853041	0.05340956766
d1-d9:
0.05443164276	0.2019693259	0.4988286510	1.086211150	2.310026022	4.894126547
10.20144532	20.20040290	39.63856237
end:

begin:
entry no.:
2
C(1-)
Z (atomic number):
6
Z0 (number of electrons):
7
Alpha:
0.002520236664
c1-c11:
0.01720845922	0.03790032329	0.07065854696	0.1302317720	0.2663331422	0.5697210131
0.9986461810	1.185186477	0.9914137615	0.7097936464	0.2461851584
d1-d11:
0.05826920821	0.2217531583	0.5710271432	1.307545997	2.855267527	6.056915013
12.73928789	26.71322985	54.84715399	113.8247412	274.6036035
end:

begin:
entry no.:
3
N(1+)
Z (atomic number):
7
Z0 (number of electrons):
6
Alpha:
0.002113526401
c1-c9:
0.01423581777	0.02987989690	0.05127677057	0.08836995332	0.1668749967	0.3099385600
0.4245593129	0.2683825637	0.02485440834
d1-d9:
0.05673274076	0.2137904851	0.5427569679	1.203931639	2.449118469	4.711451065
9.045277039	17.83776991	39.44568135
end:

begin:
entry no.:
4
N(1-)
Z (atomic number):
7
Z0 (number of electrons):
8
Alpha:
0.002902338300
c1-c11:
0.01981563207	0.04343939492	0.08194606614	0.1622737897	0.3495890106	0.6803954236
0.9471998715	0.9138603095	0.5979833979	0.2093114025	0.04022077624
d1-d11:
0.05877836021	0.2248804178	0.5872494604	1.369186688	3.019987288	6.457958882
13.63844961	28.82329014	62.44292172	129.8728824	526.8123982
end:

begin:
entry no.:
5
O(1+)
Z (atomic number):
8
Z0 (number of electrons):
7
Alpha:
0.002482153243
c1-c8:
0.01669488488	0.03491203095	0.06237771002	0.1211690449	0.2461632696	0.3946167607
0.3459704182	0.09551540194
d1-d8:
0.05715737411	0.2167287364	0.5598976251	1.272561952	2.680592720	5.422605668
10.85473783	22.08443291
end:

begin:
entry no.:
6
O(1-)
Z (atomic number):
8
Z0 (number of electrons):
9
Alpha:
0.003234574413
c1-c10:
0.02193116477	0.04713928722	0.08781707553	0.1720760821	0.3430115717	0.5875847132
0.7532954995	0.7144254662	0.4663774803	0.1156153271
d1-d10:
0.05809991073	0.2214944773	0.5741577557	1.302646326	2.738751033	5.534312406
11.05784583	22.53610633	48.87621911	118.4846486
end:

begin:
entry no.:
7
P(1+)
Z (atomic number):
15
Z0 (number of electrons):
14
Alpha:
0.004993362784
c1-c10:
0.03276563188	0.07106345425	0.1452856619	0.2295684992	0.2386307261	0.3334743669
0.7732488523	1.191905279	0.6650953452	0.03399972175
d1-d10:
0.05763768263	0.2244300130	0.5788063515	1.263403724	2.532101598	4.959669318
9.630924488	18.63575679	37.36229295	219.3639721
end:

begin:
entry no.:
8
P(1-)
Z (atomic number):
15
Z0 (number of electrons):
16
Alpha:
0.005625944567
c1-c11:
0.03694689404	0.07931600028	0.1578924561	0.2686688702	0.3644263941	0.6091470849
1.305647513	2.048626148	2.220095387	1.516994163	0.1995809574
d1-d11:
0.05667610143	0.2180931208	0.5531764598	1.197419892	2.518532864	5.460534817
11.15458950	22.00653134	44.90129104	104.1527521	406.8345838
end:

begin:
entry no.:
9
P(2+)
Z (atomic number):
15
Z0 (number of electrons):
13
Alpha:
0.004656290736
c1-c8:
0.03049260550	0.06624372980	0.1384565512	0.2298877747	0.2641156319	0.5502220371
0.8691082720	0.3321011827
d1-d8:
0.05792544313	0.2266758440	0.5896572511	1.330704821	3.047792090	7.524177921
15.69878808	31.79236245
end:

begin:
entry no.:
10
S(1+)
Z (atomic number):
16
Z0 (number of electrons):
15
Alpha:
0.005243186141
c1-c9:
0.03411825694	0.07341656714	0.1455670836	0.2233223829	0.2658109098	0.4968906331
0.9478564920	1.043118562	0.4660748554
d1-d9:
0.05633615316	0.2173964484	0.5501781046	1.187070868	2.477273135	5.251696061
10.10450035	18.48320247	35.12168847
end:

begin:
entry no.:
11
S(1-)
Z (atomic number):
16
Z0 (number of electrons):
17
Alpha:
0.006126236653
c1-c10:
0.04047454334	0.09021636491	0.1867557174	0.3116697302	0.4731052570	1.114195520
2.045379033	2.148873013	1.128812222	0.2318423498
d1-d10:
0.05841820900	0.2282360587	0.5919693018	1.349657238	3.144423076	7.230183175
15.56798854	34.27385299	83.59785417	583.7105405
end:

begin:
entry no.:
12
S(2+)
Z (atomic number):
16
Z0 (number of electrons):
14
Alpha:
0.004967963059
c1-c9:
0.03236577087	0.07044770876	0.1412290518	0.2152909550	0.2579924924	0.5781597029
0.9428438676	0.4216825882	0.03484460329
d1-d9:
0.05734913299	0.2234467914	0.5710649664	1.254521610	2.792996045	6.357265865
12.90629222	25.81059430	301.1149939
end:

begin:
entry no.:
13
S(3+)
Z (atomic number):
16
Z0 (number of electrons):
13
Alpha:
0.004639763821
c1-c8:
0.03016708634	0.06593325750	0.1334639142	0.1952929741	0.2153577746	0.4908938429
0.5970223502	0.1324835305
d1-d8:
0.05774607723	0.2263741044	0.5826163295	1.288645948	2.925709534	6.735354003
13.27086363	24.76326106
end:

:*********************************************************:
