# Supplementary material for: Analytical models representing X-ray form factors of ions
Source: Acta Crystallogr A Found Adv. 2024 Jan 1;80(Pt 1):129–36. doi: 10.1107/S2053273323010550 (PMC10833360; doi:10.1107/S2053273323010550)
Supplement: Supplementary file 12 [file a-80-00129-sup12.txt]

begin:
entry no.:
1
Li(1+)
Z (atomic number):
3
Z0 (number of electrons):
2
Alpha:
0.0007042996523
c1-c8:
0.004791066877	0.01057306749	0.01954392105	0.03113308448	0.03919475940	0.03386200476
0.01524966826	0.002022792467
d1-d8:
0.05680062087	0.2135287548	0.5315324452	1.127587906	2.196028624	4.064452563
7.323209624	13.31692386
end:

begin:
entry no.:
2
Be(2+)
Z (atomic number):
4
Z0 (number of electrons):
2
Alpha:
0.0006849831653
c1-c7:
0.004602838537	0.009728686755	0.01618281827	0.02109148882	0.01903028196	0.009160746421
0.001274662888
d1-d7:
0.05494954184	0.2038211833	0.4961775752	1.021688278	1.934238875	3.530464215
6.480697729
end:

begin:
entry no.:
3
B(1+)
Z (atomic number):
5
Z0 (number of electrons):
4
Alpha:
0.001396640322
c1-c11:
0.009436974848	0.02018885888	0.03466680867	0.05163615602	0.07706790407	0.1380657802
0.2531026751	0.3624412392	0.3198448132	0.1217113454	0.009579756599
d1-d11:
0.05619602130	0.2103754199	0.5224065918	1.119198904	2.261896547	4.367612970
7.939137105	13.72297741	23.01083656	38.15575430	64.66563103
end:

begin:
entry no.:
4
B(2+)
Z (atomic number):
5
Z0 (number of electrons):
3
Alpha:
0.001022360468
c1-c10:
0.006843352471	0.01422192774	0.02294155990	0.03044704983	0.03827833415	0.06311165461
0.1225198458	0.1740477586	0.1117131641	0.01636429851
d1-d10:
0.05461212542	0.2022080850	0.4926824926	1.027882449	2.034724038	3.939087180
7.238936839	12.69204657	21.65748469	37.15670689
end:

begin:
entry no.:
5
B(3+)
Z (atomic number):
5
Z0 (number of electrons):
2
Alpha:
0.0006777517707
c1-c6:
0.004515628887	0.009159955317	0.01356508117	0.01370310063	0.007289444034	0.001114383270
d1-d6:
0.05422746534	0.2001793957	0.4855565284	1.001996072	1.925163939	3.664649507
end:

begin:
entry no.:
6
C(1+)
Z (atomic number):
6
Z0 (number of electrons):
5
Alpha:
0.001712023860
c1-c11:
0.01146473188	0.02385928403	0.03944868809	0.05916999847	0.09504024248	0.1700255551
0.2881634457	0.3657614251	0.2707195975	0.08742748208	0.007826916342
d1-d11:
0.05490908285	0.2039666621	0.5013070670	1.057849106	2.061669788	3.771546997
6.626490842	11.38960293	19.19566766	31.79838814	53.19377817
end:

begin:
entry no.:
7
C(2+)
Z (atomic number):
6
Z0 (number of electrons):
4
Alpha:
0.001390213606
c1-c10:
0.009333602099	0.01937301419	0.03129861861	0.04538343098	0.07569174442	0.1406917507
0.2090044804	0.1892034293	0.08279638837	0.01030540816
d1-d10:
0.05584887316	0.2087688596	0.5207601029	1.134713247	2.309318912	4.305890455
7.456607032	12.26335473	19.56739282	31.68949082
end:

begin:
entry no.:
8
C(3+)
Z (atomic number):
6
Z0 (number of electrons):
3
Alpha:
0.001034517843
c1-c9:
0.006906433534	0.01397612159	0.02103979213	0.02659135686	0.04128729379	0.07941525173
0.1072695131	0.06442120984	0.008912442223
d1-d9:
0.05530704295	0.2059143289	0.5116403619	1.122290091	2.355315865	4.499452444
7.913995352	13.35335467	22.61662807
end:

begin:
entry no.:
9
C(4+)
Z (atomic number):
6
Z0 (number of electrons):
2
Alpha:
0.0006628782215
c1-c6:
0.004349777084	0.008277963596	0.01048655123	0.007724878798	0.002173040119	0.00005714142219
d1-d6:
0.05277468346	0.1930084841	0.4639186535	0.9538131361	1.853007320	4.039893983
end:

begin:
entry no.:
10
C(val)
Z (atomic number):
6
Z0 (number of electrons):
6
Alpha:
0.002071102935
c1-c12:
0.01392422759	0.02939592298	0.05019100982	0.07877871530	0.1287144106	0.2249229001
0.3802340453	0.5419655683	0.5847805011	0.4296373054	0.1689940343	0.01942836684
d1-d12:
0.05544046529	0.2066195036	0.5096020294	1.075586138	2.089710136	3.838617073
6.828651300	11.92364051	20.57970911	35.41575266	61.20545796	108.1706694
end:

begin:
entry no.:
11
N(1+)
Z (atomic number):
7
Z0 (number of electrons):
6
Alpha:
0.002077166695
c1-c10:
0.01391174965	0.02880531919	0.04819881922	0.07931705312	0.1427948150	0.2479517200
0.3419279761	0.3115513113	0.1441608215	0.01991374892
d1-d10:
0.05559107086	0.2077551434	0.5186138013	1.119519740	2.213837888	4.084584256
7.207991467	12.42207424	21.29282118	37.50839916
end:

begin:
entry no.:
12
N(2+)
Z (atomic number):
7
Z0 (number of electrons):
5
Alpha:
0.001715592638
c1-c10:
0.01143075623	0.02319103129	0.03702987625	0.05742363498	0.1003862045	0.1728718188
0.2323875451	0.1827182123	0.05458060836	0.001910696552
d1-d10:
0.05499352278	0.2046884368	0.5081498565	1.089492084	2.122219267	3.816854996
6.571838469	11.11677899	18.85735229	35.89961795
end:

begin:
entry no.:
13
N(3+)
Z (atomic number):
7
Z0 (number of electrons):
4
Alpha:
0.001383013201
c1-c9:
0.009202266050	0.01837220755	0.02806273648	0.04278819083	0.08055539255	0.1349244438
0.1423039365	0.06965572094	0.008333788642
d1-d9:
0.05544870894	0.2071046576	0.5209970582	1.157448886	2.333938645	4.226923716
7.148128324	11.73305289	19.54234421
end:

begin:
entry no.:
14
N(4+)
Z (atomic number):
7
Z0 (number of electrons):
3
Alpha:
0.001030578846
c1-c8:
0.006807851682	0.01311528795	0.01812670801	0.02428246905	0.04721365763	0.07699030718
0.05542918622	0.009026857667
d1-d8:
0.05498150968	0.2047017342	0.5154979433	1.177007965	2.478569013	4.640944574
8.149270387	14.13038429
end:

begin:
entry no.:
15
N(5+)
Z (atomic number):
7
Z0 (number of electrons):
2
Alpha:
0.0006394864130
c1-c5:
0.004106911994	0.007199296244	0.007610028844	0.004062198701	0.0006525162615
d1-d5:
0.05054998247	0.1824197171	0.4313847905	0.8717438320	1.674283488
end:

begin:
entry no.:
16
O(1+)
Z (atomic number):
8
Z0 (number of electrons):
7
Alpha:
0.002397175058
c1-c10:
0.01594393381	0.03241365866	0.05412179647	0.09170917651	0.1618433599	0.2589546298
0.3233771709	0.2630339270	0.1049205671	0.01159789512
d1-d10:
0.05487255899	0.2045137082	0.5087354735	1.080804207	2.076026579	3.732797170
6.496267117	11.18110476	19.30497556	34.20820306
end:

begin:
entry no.:
17
O(2+)
Z (atomic number):
8
Z0 (number of electrons):
6
Alpha:
0.002074697616
c1-c9:
0.01380207529	0.02786423499	0.04606020012	0.07983425182	0.1450198776	0.2210589470
0.2268377305	0.1155207572	0.01633310131
d1-d9:
0.05546850916	0.2077052387	0.5233811188	1.136435756	2.221593366	4.026607090
7.007520262	12.02061725	21.03899753
end:

begin:
entry no.:
18
O(1-)
Z (atomic number):
8
Z0 (number of electrons):
9
Alpha:
0.003029741589
c1-c13:
0.02012198385	0.04116958812	0.06965473994	0.1174846623	0.2060938704	0.3422440810
0.4880597564	0.5703335624	0.5449448670	0.4445643640	0.3026736227	0.1367597221
0.02365659542
d1-d13:
0.05383050477	0.1991835355	0.4875697507	1.015407324	1.935425679	3.492711479
6.096536511	10.43440823	17.62782472	29.62801823	50.63041157	90.10285980
172.2078250
end:

begin:
entry no.:
19
F(1-)
Z (atomic number):
9
Z0 (number of electrons):
10
Alpha:
0.003435729026
c1-c12:
0.02287340808	0.04706246471	0.08243213073	0.1449735229	0.2459843055	0.3709775518
0.4810909297	0.5191781626	0.4486846758	0.3010938826	0.1300336134	0.02097243452
d1-d12:
0.05509349559	0.2059689238	0.5131617104	1.081448947	2.053883115	3.657438566
6.338508180	11.00383220	19.35025460	34.57315033	63.61294095	123.6816901
end:

begin:
entry no.:
20
Na(1+)
Z (atomic number):
11
Z0 (number of electrons):
10
Alpha:
0.003440846823
c1-c9:
0.02264506535	0.04574103400	0.08336767681	0.1505702702	0.2306749801	0.2681538326
0.2147433815	0.09633153426	0.01415924502
d1-d9:
0.05514393508	0.2079377118	0.5236986653	1.102685821	2.090312263	3.736490026
6.512531239	11.35439926	20.43943808
end:

begin:
entry no.:
21
Mg(2+)
Z (atomic number):
12
Z0 (number of electrons):
10
Alpha:
0.003337694548
c1-c10:
0.02163408830	0.04250646443	0.07539754267	0.1272113270	0.1755441314	0.1836558913
0.1375307159	0.05708897543	0.006962235252	0.00002797334029
d1-d10:
0.05322540185	0.1989534335	0.4902171117	0.9938212852	1.795623029	3.031138260
4.974771842	8.253190732	14.23935718	163.9158451
end:

begin:
entry no.:
22
Al(1+)
Z (atomic number):
13
Z0 (number of electrons):
12
Alpha:
0.004145945428
c1-c11:
0.02710435867	0.05558547993	0.1063987318	0.1851944155	0.2461299273	0.2428717181
0.2793767837	0.5304028443	0.7605264729	0.5114796579	0.08897000328
d1-d11:
0.05543114140	0.2109535157	0.5314487440	1.115767562	2.141071746	4.008193858
7.817550681	14.64567572	25.65904770	43.59444132	74.48081007
end:

begin:
entry no.:
23
Al(3+)
Z (atomic number):
13
Z0 (number of electrons):
10
Alpha:
0.003396824511
c1-c8:
0.02194914962	0.04367537063	0.08131740852	0.1368873333	0.1689952544	0.1300695161
0.04852338962	0.004988494052
d1-d8:
0.05431502657	0.2057932998	0.5140424951	1.058988176	1.967705068	3.457073097
5.923833684	10.26968181
end:

begin:
entry no.:
24
Si(1+)
Z (atomic number):
14
Z0 (number of electrons):
13
Alpha:
0.004405596176
c1-c12:
0.02855103032	0.05812370326	0.1088287265	0.1776216267	0.2196555355	0.2180497260
0.2863251174	0.5445818118	0.8225555994	0.7374100223	0.3026017688	0.03222662153
d1-d12:
0.05422581991	0.2050516460	0.5068956541	1.036655403	1.929138982	3.474930266
6.339229688	11.14296648	18.82407442	31.26122315	51.98025651	89.01155530
end:

begin:
entry no.:
25
Si(2+)
Z (atomic number):
14
Z0 (number of electrons):
12
Alpha:
0.004074215625
c1-c11:
0.02633015449	0.05338944471	0.1005632455	0.1638933461	0.1957904852	0.1768244818
0.2300159924	0.4172267524	0.4649216419	0.2335251600	0.03355218946
d1-d11:
0.05433147299	0.2060420100	0.5111976855	1.049038113	1.964433818	3.606496286
6.850629009	11.99485271	19.54100200	30.70429814	48.51750771
end:

begin:
entry no.:
26
Si(3+)
Z (atomic number):
14
Z0 (number of electrons):
11
Alpha:
0.003767951120
c1-c10:
0.02431683589	0.04936451532	0.09437116775	0.1533454768	0.1712831833	0.1266128810
0.1456377449	0.2387841131	0.1730365619	0.03022888735
d1-d10:
0.05488238035	0.2094932438	0.5244909090	1.087487596	2.062046457	3.859990073
7.637855013	13.30804829	21.64621733	35.16098591
end:

begin:
entry no.:
27
Si(4+)
Z (atomic number):
14
Z0 (number of electrons):
10
Alpha:
0.003420007073
c1-c7:
0.02196370755	0.04417897288	0.08441212597	0.1350581471	0.1389483118	0.07064362819
0.01046968764
d1-d7:
0.05476696337	0.2094820339	0.5254769441	1.088631633	2.048085669	3.671069169
6.576441123
end:

begin:
entry no.:
28
Si(val)
Z (atomic number):
14
Z0 (number of electrons):
14
Alpha:
0.004805830353
c1-c13:
0.03134612562	0.06483640122	0.1233947325	0.2049145220	0.2611380175	0.2824662152
0.4069873692	0.7649372512	1.211941994	1.385541229	1.057582469	0.4041127661
0.03680571006
d1-d13:
0.05505248622	0.2090669394	0.5209398093	1.080290044	2.049891734	3.779508658
6.945932061	12.30122869	21.08240852	35.48323281	59.46838898	100.4466958
174.7099439
end:

begin:
entry no.:
29
P(1+)
Z (atomic number):
15
Z0 (number of electrons):
14
Alpha:
0.004774851783
c1-c12:
0.03090829318	0.06395882119	0.1211572308	0.1903248990	0.2210827937	0.2417902406
0.4039054393	0.6904978822	0.8524083014	0.6369488616	0.2209964063	0.02279428535
d1-d12:
0.05466889078	0.2078221376	0.5142650532	1.057979747	2.006247542	3.751051211
6.753334409	11.30945930	18.36282592	29.59656283	47.69387146	77.33290934
end:

begin:
entry no.:
30
P(2+)
Z (atomic number):
15
Z0 (number of electrons):
13
Alpha:
0.004448629558
c1-c11:
0.02872817421	0.05938568988	0.1133654717	0.1770819550	0.1966278539	0.2098827515
0.3937122913	0.6260692522	0.5120138071	0.1508559822	0.008374499122
d1-d11:
0.05487557051	0.2093808777	0.5202987254	1.075903217	2.063534210	4.001680666
7.499190856	12.93106802	21.52341635	35.43067574	58.93491565
end:

begin:
entry no.:
31
P(3+)
Z (atomic number):
15
Z0 (number of electrons):
12
Alpha:
0.004063950583
c1-c10:
0.02606898692	0.05310224203	0.1001280359	0.1537791057	0.1628827996	0.1475422405
0.2652201891	0.3918248080	0.2348736241	0.03135821482
d1-d10:
0.05420430781	0.2062787642	0.5093855995	1.041060714	1.964498759	3.766921984
7.119076320	12.10144401	19.73948017	32.26686782
end:

begin:
entry no.:
32
P(4+)
Z (atomic number):
15
Z0 (number of electrons):
11
Alpha:
0.003057247342
c1-c10:
0.01925373863	0.03759989230	0.07080222904	0.1205612306	0.1437808887	0.1066108991
0.1222586044	0.1928622786	0.1094523829	0.01287580725
d1-d10:
0.04385926389	0.1625764880	0.3997336757	0.8262649178	1.574400370	2.968124271
6.025137369	10.55461149	17.13678607	27.41137246
end:

begin:
entry no.:
33
P(5+)
Z (atomic number):
15
Z0 (number of electrons):
10
Alpha:
0.003365065026
c1-c7:
0.02134811614	0.04266188319	0.07988420193	0.1173052182	0.1037398286	0.04226396033
0.004747203630
d1-d7:
0.05378012192	0.2052427646	0.5068705490	1.028253078	1.888352724	3.287427918
5.682023493
end:

begin:
entry no.:
34
S(1+)
Z (atomic number):
16
Z0 (number of electrons):
15
Alpha:
0.005022851557
c1-c12:
0.03227632216	0.06643831090	0.1222271963	0.1807604889	0.2021675058	0.2381740275
0.4233515634	0.7252010650	0.8742896545	0.6189775121	0.2026579958	0.01869657349
d1-d12:
0.05356049506	0.2022111967	0.4918482213	0.9911755111	1.839056892	3.339292142
5.799218832	9.593046614	15.62773018	25.34206888	40.95270790	66.86232205
end:

begin:
entry no.:
35
S(2+)
Z (atomic number):
16
Z0 (number of electrons):
14
Alpha:
0.004751841142
c1-c11:
0.03054742751	0.06345913205	0.1189986572	0.1750426719	0.1865291834	0.2301896251
0.4349956865	0.6564729580	0.5648333751	0.1917746662	0.01083663579
d1-d11:
0.05440808505	0.2071006234	0.5092017451	1.042532637	1.988854720	3.778125682
6.663781496	11.05568074	18.08014514	29.77726725	51.93160038
end:

begin:
entry no.:
36
S(3+)
Z (atomic number):
16
Z0 (number of electrons):
13
Alpha:
0.004389492720
c1-c10:
0.02807404278	0.05785452627	0.1081251810	0.1567825723	0.1583632298	0.1888024181
0.3812923565	0.4934542197	0.2590651633	0.03309316069
d1-d10:
0.05407464400	0.2058385935	0.5050212998	1.029652374	1.960714930	3.811032154
6.905661652	11.65026712	19.10925440	31.62743288
end:

begin:
entry no.:
37
S(4+)
Z (atomic number):
16
Z0 (number of electrons):
12
Alpha:
0.003817508170
c1-c10:
0.02397760518	0.04686449748	0.08234113956	0.1172231186	0.1232990778	0.1089998556
0.1871023940	0.3086738525	0.2010833975	0.02815047172
d1-d10:
0.05048191759	0.1879353436	0.4454542586	0.8619647005	1.527680501	2.743818030
5.138019606	8.735553218	14.21889475	23.20446534
end:

begin:
entry no.:
38
S(5+)
Z (atomic number):
16
Z0 (number of electrons):
11
Alpha:
0.003692660805
c1-c10:
0.02336401288	0.04743313854	0.08821696390	0.1225798673	0.1035671747	0.08316892128
0.1482205343	0.1142886772	0.01965567166	0.00003555404484
d1-d10:
0.05369755855	0.2050338406	0.5025404157	1.018457872	1.921291067	3.869820542
7.132254754	11.71080661	18.87487029	158.1546791
end:

begin:
entry no.:
39
S(6+)
Z (atomic number):
16
Z0 (number of electrons):
10
Alpha:
0.003301170484
c1-c7:
0.02068136470	0.04104571284	0.07459196690	0.1001052251	0.07735391381	0.02630010991
0.002170045589
d1-d7:
0.05264995277	0.2001347988	0.4855832119	0.9634271730	1.727654939	2.944334901
5.025891243
end:

begin:
entry no.:
40
Cl(1+)
Z (atomic number):
17
Z0 (number of electrons):
16
Alpha:
0.004713646455
c1-c12:
0.02967962383	0.05904242227	0.1077677920	0.1674858725	0.2004854358	0.2545270110
0.4538089791	0.7201803123	0.8341312651	0.5967786418	0.1990607925	0.01924291409
d1-d12:
0.04654717145	0.1712302941	0.4085876712	0.8234242546	1.559033025	2.920246094
5.105788738	8.330932255	13.33203757	21.40697233	34.55628256	56.25337249
end:

begin:
entry no.:
41
Cl(2+)
Z (atomic number):
17
Z0 (number of electrons):
15
Alpha:
0.005141326284
c1-c10:
0.03308712703	0.07020839647	0.1314228206	0.1839605630	0.2028610221	0.3454359947
0.6311321519	0.7141842743	0.3778023418	0.05416770265
d1-d10:
0.05510306770	0.2108563710	0.5201199105	1.081193282	2.154435757	4.191601197
7.362984501	12.38863010	20.64782836	35.11079182
end:

begin:
entry no.:
42
Cl(3+)
Z (atomic number):
17
Z0 (number of electrons):
14
Alpha:
0.004754050170
c1-c10:
0.03040373456	0.06380027633	0.1181525629	0.1611965362	0.1632107456	0.2571571530
0.4709138754	0.5068137512	0.2396728376	0.02926910886
d1-d10:
0.05450383982	0.2081194286	0.5101255684	1.047515228	2.048540372	3.954367452
6.832100665	11.17051622	17.92982686	29.29300717
end:

begin:
entry no.:
43
Cl(4+)
Z (atomic number):
17
Z0 (number of electrons):
13
Alpha:
0.004238403879
c1-c10:
0.02672400805	0.05404770072	0.09681958868	0.1312373561	0.1250264441	0.1515764387
0.3058327673	0.3792427070	0.1802695426	0.01796337593
d1-d10:
0.05198797301	0.1956561231	0.4687069237	0.9294409722	1.722865563	3.244323499
5.653795183	9.277046254	14.94198253	24.43333669
end:

begin:
entry no.:
44
Cl(5+)
Z (atomic number):
17
Z0 (number of electrons):
12
Alpha:
0.004041399907
c1-c9:
0.02555391721	0.05291674237	0.09746655003	0.1264891274	0.1057389841	0.1594850099
0.2585889740	0.1497408288	0.01682409038
d1-d9:
0.05398035318	0.2065469640	0.5045405520	1.028426718	2.014922764	4.085912875
7.065244377	11.49351776	18.63378149
end:

begin:
entry no.:
45
Cl(6+)
Z (atomic number):
17
Z0 (number of electrons):
11
Alpha:
0.003611639186
c1-c9:
0.02257471575	0.04548779446	0.08169715427	0.1040208710	0.07819907479	0.06593287585
0.1164125028	0.08935620575	0.01381667149
d1-d9:
0.05240409365	0.1989314803	0.4789898242	0.9515487671	1.761104978	3.425420189
5.906006060	9.469186056	15.27776833
end:

begin:
entry no.:
46
Cl(7+)
Z (atomic number):
17
Z0 (number of electrons):
10
Alpha:
0.003341700712
c1-c6:
0.02083574458	0.04235815128	0.07668003358	0.09117504535	0.05034002175	0.007412617200
d1-d6:
0.05348527124	0.2053468968	0.4999421610	1.003991587	1.847283420	3.324016626
end:

begin:
entry no.:
47
Cl(1-)
Z (atomic number):
17
Z0 (number of electrons):
18
Alpha:
0.005907189406
c1-c14:
0.03789587924	0.07797753777	0.1402528336	0.2064866703	0.2544099892	0.3753974663
0.7069532034	1.143632611	1.383632476	1.216976421	0.7831758229	0.3590390623
0.07722928335	0.001172613643
d1-d14:
0.05238685354	0.1958529173	0.4697134412	0.9402077443	1.763568044	3.266180062
5.763967999	9.808004591	16.59242139	28.12191077	47.37269352	80.30142677
144.3946038	441.3400113
end:

begin:
entry no.:
48
K(1+)
Z (atomic number):
19
Z0 (number of electrons):
18
Alpha:
0.005747727697
c1-c11:
0.03639567543	0.07479706480	0.1298740610	0.1753334914	0.2193806563	0.4021467845
0.6922007712	0.8209767706	0.6196636233	0.2349818830	0.02448219176
d1-d11:
0.05090355451	0.1892632441	0.4479242436	0.8967193731	1.732635918	3.219424457
5.501407563	9.040096177	14.70016574	24.11415296	40.77988037
end:

begin:
entry no.:
49
Ca(2+)
Z (atomic number):
20
Z0 (number of electrons):
18
Alpha:
0.006027450685
c1-c10:
0.03848463032	0.08206878496	0.1397880539	0.1722291618	0.2447894341	0.4746566070
0.6801509622	0.5948146809	0.2496977320	0.02874858106
d1-d10:
0.05385602460	0.2034329089	0.4895136307	1.009148281	2.000663288	3.573574189
5.961831688	9.739828011	15.91053362	26.58265688
end:

begin:
entry no.:
50
Sc(1+)
Z (atomic number):
21
Z0 (number of electrons):
20
Alpha:
0.006765593774
c1-c13:
0.04346215775	0.09390136607	0.1571612176	0.2004512375	0.3391475016	0.6181705439
0.7756764644	0.6406874726	0.4959459687	0.6891363326	0.8437693649	0.4246286283
0.04339058911
d1-d13:
0.05458040936	0.2063635709	0.4996242180	1.054626484	2.103600043	3.737226208
6.316323750	10.68441036	18.92592737	33.04640447	54.56516234	88.12935283
142.9177622
end:

begin:
entry no.:
51
Sc(2+)
Z (atomic number):
21
Z0 (number of electrons):
19
Alpha:
0.006421363057
c1-c11:
0.04113616638	0.08879015849	0.1475484231	0.1829911226	0.3054529689	0.5541768803
0.6852804849	0.5194152153	0.2325128476	0.08325977668	0.01351420733
d1-d11:
0.05453867922	0.2063699041	0.4992554382	1.054242599	2.105310993	3.712109284
6.204275413	10.32206189	17.82039475	31.83035812	55.55689890
end:

begin:
entry no.:
52
Sc(3+)
Z (atomic number):
21
Z0 (number of electrons):
18
Alpha:
0.006120409924
c1-c9:
0.03917126175	0.08501129250	0.1406902907	0.1712401887	0.3087818326	0.5578547049
0.5816431621	0.2823122962	0.03788105771
d1-d9:
0.05495436447	0.2087681913	0.5074145765	1.088598852	2.229869400	3.979572522
6.694367767	11.03721880	18.47470944
end:

begin:
entry no.:
53
Ti(2+)
Z (atomic number):
22
Z0 (number of electrons):
20
Alpha:
0.006737002581
c1-c11:
0.04316565799	0.09310476478	0.1499492806	0.1920983461	0.3549707046	0.6111408459
0.6783944060	0.4655413531	0.2284079769	0.07894025359	0.009440121487
d1-d11:
0.05442214158	0.2051579974	0.4955407476	1.057885066	2.100159327	3.719544328
6.334474828	10.83897971	19.20327766	33.29078115	55.12460572
end:

begin:
entry no.:
54
Ti(3+)
Z (atomic number):
22
Z0 (number of electrons):
19
Alpha:
0.006379207586
c1-c10:
0.04072619571	0.08760442684	0.1393856905	0.1719791617	0.3163575339	0.5335079574
0.5566239524	0.3219811894	0.09342044521	0.01272387250
d1-d10:
0.05423535361	0.2044012551	0.4923225187	1.049516625	2.080250664	3.624129660
5.998150033	9.861300504	16.85201969	30.00633208
end:

begin:
entry no.:
55
Ti(4+)
Z (atomic number):
22
Z0 (number of electrons):
18
Alpha:
0.006035043360
c1-c9:
0.03840238375	0.08252979728	0.1296662250	0.1539658352	0.2917670722	0.4887521487
0.4493126107	0.1842160233	0.02041479070
d1-d9:
0.05417354745	0.2043157027	0.4914972583	1.051309056	2.096393424	3.636566900
5.954683418	9.517515931	15.38696488
end:

begin:
entry no.:
56
V(1+)
Z (atomic number):
23
Z0 (number of electrons):
22
Alpha:
0.007458927473
c1-c12:
0.04806666331	0.1041344428	0.1650769610	0.2301454700	0.4387730129	0.6801708485
0.7242640644	0.5857274309	0.4472466121	0.3160390648	0.1574253157	0.02802160040
d1-d12:
0.05491441726	0.2068097108	0.5029058811	1.091536487	2.136308760	3.759895584
6.391738255	10.92284193	18.79213425	31.24573468	50.73785522	85.63000245
end:

begin:
entry no.:
57
V(2+)
Z (atomic number):
23
Z0 (number of electrons):
21
Alpha:
0.007047705466
c1-c11:
0.04517465600	0.09710313169	0.1515928136	0.2025633045	0.3847092646	0.6051827556
0.6229801478	0.4334244786	0.2417432567	0.1057652012	0.01796151367
d1-d11:
0.05428034189	0.2037656055	0.4916307157	1.056032019	2.056757295	3.589557996
6.016666127	10.03460314	16.84107001	27.78359458	46.20274174
end:

begin:
entry no.:
58
V(3+)
Z (atomic number):
23
Z0 (number of electrons):
20
Alpha:
0.006571862398
c1-c10:
0.04176621344	0.08846665509	0.1357789901	0.1708735880	0.3213985292	0.5362618503
0.5574167149	0.3300463326	0.1101849251	0.01526488689
d1-d10:
0.05297358450	0.1975310796	0.4700128925	0.9889706730	1.917122863	3.336169100
5.597852816	9.437492590	16.50554152	29.18795189
end:

begin:
entry no.:
59
V(4+)
Z (atomic number):
23
Z0 (number of electrons):
19
Alpha:
0.006387433476
c1-c9:
0.04075932672	0.08771361241	0.1335197418	0.1716316744	0.3456579367	0.5214278348
0.4225645188	0.1463675025	0.01550654144
d1-d9:
0.05445109777	0.2049189321	0.4948871268	1.079901794	2.120406473	3.688156184
6.180762739	10.47298729	19.05848493
end:

begin:
entry no.:
60
V(5+)
Z (atomic number):
23
Z0 (number of electrons):
18
Alpha:
0.005905319468
c1-c9:
0.03730013691	0.07884854246	0.1173169150	0.1359658336	0.2596854982	0.4141858579
0.3654923384	0.1396412416	0.01323208497
d1-d9:
0.05293295792	0.1976165853	0.4687578805	0.9901746331	1.908148520	3.211198717
5.134427867	8.073757979	12.89185422
end:

begin:
entry no.:
61
Cr(1+)
Z (atomic number):
24
Z0 (number of electrons):
23
Alpha:
0.007747135489
c1-c12:
0.04990459347	0.1072478748	0.1651798226	0.2399098362	0.4546759809	0.6643373461
0.6755504122	0.5501910591	0.4388369031	0.3129214154	0.1338706204	0.01706547420
d1-d12:
0.05458211817	0.2044478193	0.4959869999	1.073856688	2.061134851	3.593063653
6.057424231	10.18418061	17.21786232	28.85734708	48.31164073	82.45444238
end:

begin:
entry no.:
62
Cr(2+)
Z (atomic number):
24
Z0 (number of electrons):
22
Alpha:
0.007269371210
c1-c11:
0.04646112528	0.09852509822	0.1488182496	0.2030241200	0.3807262651	0.5808450160
0.6029689584	0.4434346889	0.2641504739	0.1041572955	0.01224413634
d1-d11:
0.05338539928	0.1986886561	0.4753338290	1.008469755	1.914197423	3.295838664
5.502293283	9.234285539	15.81162378	26.93690637	45.88553382
end:

begin:
entry no.:
63
Cr(3+)
Z (atomic number):
24
Z0 (number of electrons):
21
Alpha:
0.007059553281
c1-c10:
0.04526069079	0.09708883893	0.1458076967	0.2063287538	0.4017087887	0.5618097894
0.4849897776	0.2652067281	0.09557269479	0.01329819010
d1-d10:
0.05451653567	0.2043219233	0.4950664424	1.081546914	2.078327407	3.594409258
5.984219280	9.953205290	16.80904084	28.62798626
end:

begin:
entry no.:
64
Cr(4+)
Z (atomic number):
24
Z0 (number of electrons):
20
Alpha:
0.006625600928
c1-c11:
0.04218339858	0.08951781400	0.1313580865	0.1707947365	0.3104480816	0.4176040490
0.3916175956	0.2580766701	0.08901968443	0.01094546023	0.00004361121657
d1-d11:
0.05361028436	0.1999584166	0.4787043127	1.024424221	1.909680719	3.108950196
4.751768933	7.303180268	11.86862105	20.37790706	264.6375535
end:

begin:
entry no.:
65
Cr(5+)
Z (atomic number):
24
Z0 (number of electrons):
19
Alpha:
0.006334179832
c1-c9:
0.04029985938	0.08587726771	0.1242673380	0.1658025353	0.3348656486	0.4456465516
0.3050633030	0.08900323608	0.007357011040
d1-d9:
0.05405187070	0.2022456635	0.4867262901	1.067520385	2.040259047	3.463731458
5.620485196	9.097287323	15.60941009
end:

begin:
entry no.:
66
Cr(6+)
Z (atomic number):
24
Z0 (number of electrons):
18
Alpha:
0.005998361164
c1-c9:
0.03804502281	0.08100448867	0.1146326295	0.1501378578	0.3149145499	0.3955016224
0.2173316229	0.03320831874	0.00006166744045
d1-d9:
0.05406813327	0.2024430581	0.4868265885	1.079874019	2.065069398	3.488660698
5.642076496	9.153706885	30.51325910
end:

begin:
entry no.:
67
Mn(1+)
Z (atomic number):
25
Z0 (number of electrons):
24
Alpha:
0.008032506812
c1-c13:
0.05173948022	0.1101848198	0.1655756238	0.2523344926	0.4724068415	0.6496677338
0.6288109630	0.5228613871	0.5250235707	0.6261574438	0.5203705645	0.1406940898
0.0008657519427
d1-d13:
0.05426164438	0.2021944789	0.4901522660	1.058355219	1.999391390	3.463423966
5.845036090	9.948511795	17.23385599	29.83328183	50.56003225	85.73611861
262.6959809
end:

begin:
entry no.:
68
Mn(2+)
Z (atomic number):
25
Z0 (number of electrons):
23
Alpha:
0.007726753926
c1-c11:
0.04974112055	0.1061434042	0.1582722325	0.2427248280	0.4537613378	0.5928386037
0.5212078366	0.3757876422	0.2429310256	0.09383253408	0.01029515267
d1-d11:
0.05453521030	0.2036061038	0.4953589777	1.079854600	2.044801452	3.518211206
5.776121968	9.330724968	15.43126628	25.84759495	43.68615948
end:

begin:
entry no.:
69
Mn(3+)
Z (atomic number):
25
Z0 (number of electrons):
22
Alpha:
0.007300549926
c1-c10:
0.04672565210	0.09888251883	0.1445562747	0.2123313445	0.4028791656	0.5462347488
0.4778396397	0.2745709295	0.09727389876	0.01045117074
d1-d10:
0.05378114658	0.2000043321	0.4821281998	1.041139884	1.958931309	3.360990271
5.612554631	9.501695574	16.41924155	28.55111113
end:

begin:
entry no.:
70
Mn(4+)
Z (atomic number):
25
Z0 (number of electrons):
21
Alpha:
0.007031661773
c1-c9:
0.04503378513	0.09577157689	0.1383422713	0.2096328836	0.4093517250	0.5165437524
0.3619744968	0.1298652724	0.01724748976
d1-d9:
0.05439566978	0.2030420044	0.4930625990	1.086595465	2.064044093	3.580575899
6.064449815	10.45127866	18.50963084
end:

begin:
entry no.:
71
Mn(5+)
Z (atomic number):
25
Z0 (number of electrons):
20
Alpha:
0.006646011997
c1-c9:
0.04235998230	0.08957272406	0.1264714593	0.1848718301	0.3641428406	0.4491789041
0.2833643736	0.07584078005	0.006115053526
d1-d9:
0.05394640515	0.2009119218	0.4849069690	1.065923361	2.006972539	3.423656671
5.660969346	9.438233397	16.21586588
end:

begin:
entry no.:
72
Mn(6+)
Z (atomic number):
25
Z0 (number of electrons):
19
Alpha:
0.006382870097
c1-c8:
0.04071796553	0.08661723577	0.1199949680	0.1849997758	0.3711400981	0.3914980435
0.1648461465	0.01670271656
d1-d8:
0.05469967352	0.2046523468	0.4987144402	1.129302903	2.142892080	3.678373951
6.140126834	10.65597815
end:

begin:
entry no.:
73
Mn(7+)
Z (atomic number):
25
Z0 (number of electrons):
18
Alpha:
0.005959633720
c1-c8:
0.03772902898	0.07942537206	0.1064677819	0.1516007531	0.3083150645	0.3282024497
0.1437366107	0.01620995160
d1-d8:
0.05380838561	0.2003648666	0.4819854816	1.079169729	2.009988365	3.334979018
5.289923724	8.424715600
end:

begin:
entry no.:
74
Fe(1+)
Z (atomic number):
26
Z0 (number of electrons):
25
Alpha:
0.008332498472
c1-c12:
0.05371430498	0.1133306915	0.1674096533	0.2668247071	0.4804836001	0.6290861932
0.6108176367	0.5381581182	0.5594790715	0.6135446197	0.3982762563	0.07173168908
d1-d12:
0.05408153206	0.2006633996	0.4873231362	1.046684688	1.944729620	3.339061764
5.646466475	9.840615525	17.81480715	31.86366700	54.40368790	91.89075224
end:

begin:
entry no.:
75
Fe(2+)
Z (atomic number):
26
Z0 (number of electrons):
24
Alpha:
0.008017761611
c1-c11:
0.05164025841	0.1090334006	0.1597246095	0.2559116428	0.4580132644	0.5675679930
0.5044725063	0.3789019970	0.2325672109	0.07762615034	0.006031187193
d1-d11:
0.05426369133	0.2015904896	0.4909390047	1.061978623	1.974975547	3.358390276
5.492858545	9.028322345	15.24040012	25.78060303	44.69753141
end:

begin:
entry no.:
76
Fe(3+)
Z (atomic number):
26
Z0 (number of electrons):
23
Alpha:
0.007694959324
c1-c10:
0.04949661483	0.1044942382	0.1511414839	0.2450512304	0.4490828156	0.5505600154
0.4360240147	0.2333276915	0.07127373394	0.005667141271
d1-d10:
0.05439530443	0.2022474034	0.4935132969	1.076761175	2.014619713	3.479529046
5.889840227	10.09520990	17.31035908	29.45112780
end:

begin:
entry no.:
77
Fe(4+)
Z (atomic number):
26
Z0 (number of electrons):
22
Alpha:
0.007346756917
c1-c10:
0.04713801809	0.09930311437	0.1412348645	0.2299786982	0.4286449635	0.5022904597
0.3379532423	0.1232029954	0.01621254830	0.00005070685896
d1-d10:
0.05431651910	0.2018906953	0.4923720528	1.081334416	2.027945027	3.510681417
5.962572922	10.29109412	18.04365308	226.0600975
end:

begin:
entry no.:
78
Fe(5+)
Z (atomic number):
26
Z0 (number of electrons):
21
Alpha:
0.006934485778
c1-c9:
0.04423848345	0.09245768283	0.1279708472	0.1978315231	0.3648071856	0.4231986747
0.2794875027	0.09468679564	0.01126424593
d1-d9:
0.05363924193	0.1986347854	0.4799033020	1.043672478	1.918988752	3.212477376
5.203136622	8.503320191	14.44234841
end:

begin:
entry no.:
79
Fe(6+)
Z (atomic number):
26
Z0 (number of electrons):
20
Alpha:
0.006683264735
c1-c8:
0.04270014187	0.08974277405	0.1223664660	0.2034162064	0.3834477747	0.3824692528
0.1578080813	0.01705091697
d1-d8:
0.05445448583	0.2025942703	0.4952987381	1.109326733	2.073487316	3.564167134
6.027113661	10.65304285
end:

begin:
entry no.:
80
Co(1+)
Z (atomic number):
27
Z0 (number of electrons):
26
Alpha:
0.008648364396
c1-c11:
0.05583969034	0.1167511129	0.1715913653	0.2892391898	0.5078898060	0.6352179137
0.5986907446	0.5008241753	0.3787207336	0.1871343936	0.03105517871
d1-d11:
0.05403427194	0.1998524544	0.4878814243	1.045849085	1.940372154	3.364315710
5.747936305	9.951905922	17.43463194	30.73630710	55.48332449
end:

begin:
entry no.:
81
Co(2+)
Z (atomic number):
27
Z0 (number of electrons):
25
Alpha:
0.008451672053
c1-c10:
0.05478271122	0.1154907342	0.1706180804	0.3055912531	0.5343220762	0.6143622839
0.4934985842	0.3123957789	0.1311085487	0.01842834184
d1-d10:
0.05512300772	0.2051513687	0.5089424537	1.117551321	2.109683493	3.735193946
6.541297283	11.50998930	19.94886807	34.57414743
end:

begin:
entry no.:
82
Co(3+)
Z (atomic number):
27
Z0 (number of electrons):
24
Alpha:
0.007945464940
c1-c10:
0.05106447279	0.1061827329	0.1512958514	0.2511300486	0.4403028846	0.5274221098
0.4224251908	0.2335767494	0.08092547515	0.009508259700
d1-d10:
0.05380488289	0.1987163189	0.4837347149	1.037970348	1.906313511	3.258699053
5.484256350	9.269858222	15.45186044	25.66587196
end:

begin:
entry no.:
83
Co(4+)
Z (atomic number):
27
Z0 (number of electrons):
23
Alpha:
0.007608370583
c1-c9:
0.04880431953	0.1013387453	0.1424448941	0.2410368490	0.4311942249	0.4891868729
0.3279945182	0.1225206737	0.01635622774
d1-d9:
0.05379766131	0.1987072648	0.4844337003	1.049283510	1.942312633	3.356150823
5.726076736	9.905041309	17.27832903
end:

begin:
entry no.:
84
Co(5+)
Z (atomic number):
27
Z0 (number of electrons):
22
Alpha:
0.007215074089
c1-c10:
0.04606849487	0.09507838816	0.1304491338	0.2162252437	0.3892124259	0.4267467127
0.2534918659	0.07601475253	0.009283331762	0.00004744409748
d1-d10:
0.05329562030	0.1963128069	0.4756763684	1.027905191	1.886524361	3.209326878
5.319466740	8.744158923	14.31184538	297.1103954
end:

begin:
entry no.:
85
Ni(1+)
Z (atomic number):
28
Z0 (number of electrons):
27
Alpha:
0.009038153127
c1-c12:
0.05860911778	0.1217848191	0.1805799874	0.3238407320	0.5403653302	0.6291390195
0.5685268244	0.4637220620	0.3213026276	0.1394956232	0.02218211460	0.00009631885097
d1-d12:
0.05451854130	0.2016269091	0.4985137654	1.070584024	1.985856079	3.466859848
5.985400513	10.42264445	18.08730839	31.03634338	53.93768174	390.0235335
end:

begin:
entry no.:
86
Ni(2+)
Z (atomic number):
28
Z0 (number of electrons):
26
Alpha:
0.008626468903
c1-c10:
0.05570495855	0.1150299998	0.1670820962	0.2947102804	0.4980080509	0.5795156949
0.4896699976	0.3306622156	0.1465968151	0.02068144326
d1-d10:
0.05398523223	0.1990339594	0.4888838212	1.044876920	1.926964212	3.352552831
5.799698614	10.19987379	17.97350855	31.95739985
end:

begin:
entry no.:
87
Ni(3+)
Z (atomic number):
28
Z0 (number of electrons):
25
Alpha:
0.008332469225
c1-c10:
0.05380748635	0.1111446762	0.1600483518	0.2869279350	0.4749751408	0.5121421597
0.3784487280	0.2022901776	0.06204074352	0.005042937857
d1-d10:
0.05431675742	0.2005754316	0.4952707553	1.066018347	1.962633376	3.377408807
5.698128624	9.612229665	16.02033932	26.91819749
end:

begin:
entry no.:
88
Ni(4+)
Z (atomic number):
28
Z0 (number of electrons):
24
Alpha:
0.007956728557
c1-c10:
0.05121406983	0.1053043947	0.1486865520	0.2661005275	0.4442553471	0.4629422449
0.2981746461	0.1166536424	0.01699559070	0.00007746835156
d1-d10:
0.05401915925	0.1991180920	0.4902599396	1.055734009	1.938306983	3.331230454
5.622507498	9.536377130	16.37925790	286.3079669
end:

begin:
entry no.:
89
Cu(1+)
Z (atomic number):
29
Z0 (number of electrons):
28
Alpha:
0.009281886927
c1-c11:
0.06013392670	0.1230090908	0.1819997108	0.3276270737	0.5234030782	0.5966119089
0.5440218676	0.4504350363	0.3155070764	0.1316967060	0.01702029553
d1-d11:
0.05396171256	0.1984580794	0.4899425891	1.035050960	1.892475127	3.267595853
5.595015949	9.699066121	16.92262030	29.65944360	52.95260873
end:

begin:
entry no.:
90
Cu(2+)
Z (atomic number):
29
Z0 (number of electrons):
27
Alpha:
0.008373991547
c1-c11:
0.05323273119	0.1065676858	0.1514804378	0.2575477271	0.4488235125	0.5479667293
0.4755213979	0.3273836655	0.1889712116	0.07621257702	0.01052705382
d1-d11:
0.04999787764	0.1807616877	0.4308302574	0.8965830918	1.640969669	2.835150041
4.797788061	7.974518265	12.77780566	20.20809686	33.15271199
end:

begin:
entry no.:
91
Cu(3+)
Z (atomic number):
29
Z0 (number of electrons):
26
Alpha:
0.008548911765
c1-c10:
0.05510338084	0.1117986843	0.1600855733	0.2845369116	0.4462890906	0.4733574203
0.3720394866	0.2257596881	0.08029424861	0.007787090871
d1-d10:
0.05352210715	0.1962577761	0.4824220260	1.015668718	1.829160462	3.069723533
5.038830804	8.382805188	14.09556032	24.09446077
end:

begin:
entry no.:
92
Cu(4+)
Z (atomic number):
29
Z0 (number of electrons):
25
Alpha:
0.008281363001
c1-c9:
0.05343287862	0.1085216514	0.1551776079	0.2881358091	0.4546748929	0.4473819507
0.2773085098	0.09997361843	0.01128423766
d1-d9:
0.05403913592	0.1986637483	0.4930504285	1.052477957	1.926198367	3.326294847
5.681773947	9.762869388	16.85137219
end:

begin:
entry no.:
93
Zn(2+)
Z (atomic number):
30
Z0 (number of electrons):
28
Alpha:
0.009296785202
c1-c10:
0.06032752054	0.1218185515	0.1823056260	0.3407911987	0.5182820680	0.5394940684
0.4282348020	0.2756671117	0.1096021917	0.01316977153
d1-d10:
0.05416559301	0.1989702048	0.4965935487	1.047299618	1.922115283	3.357746543
5.822232275	10.11818994	17.47133733	30.58257364
end:

begin:
entry no.:
94
Ga(1+)
Z (atomic number):
31
Z0 (number of electrons):
30
Alpha:
0.009925644678
c1-c12:
0.06453767332	0.1288325940	0.1973325538	0.3685969415	0.5342542487	0.5429526546
0.4723767604	0.4870735617	0.6209393589	0.6244901026	0.2992933788	0.03832990644
d1-d12:
0.05395743753	0.1976807298	0.4942622843	1.028353317	1.872891136	3.257743735
5.643968632	9.825263856	16.88528845	28.26849076	46.27422183	75.83101712
end:

begin:
entry no.:
95
Ga(2+)
Z (atomic number):
31
Z0 (number of electrons):
29
Alpha:
0.009696515599
c1-c11:
0.06320480991	0.1264345878	0.1962804940	0.3764427129	0.5355153556	0.5127379326
0.4049669710	0.3629942465	0.3486852659	0.1655395674	0.01667740856
d1-d11:
0.05467397572	0.2010886037	0.5090246289	1.071608134	1.980322618	3.513907429
6.272261743	11.46269064	20.35374648	34.07395772	56.37835777
end:

begin:
entry no.:
96
Ga(3+)
Z (atomic number):
31
Z0 (number of electrons):
28
Alpha:
0.009112591117
c1-c10:
0.05882280380	0.1160256289	0.1704978853	0.3093297516	0.4472935158	0.4495839959
0.3405385876	0.1927470754	0.06126173739	0.006153626332
d1-d10:
0.05299876894	0.1930219354	0.4772989160	0.9818463828	1.750666671	2.951737942
4.918623517	8.224424481	13.57284402	22.24887736
end:

begin:
entry no.:
97
Ge(1+)
Z (atomic number):
32
Z0 (number of electrons):
31
Alpha:
0.01030393556
c1-c12:
0.06722400594	0.1328183285	0.2107136416	0.3950662524	0.5320834275	0.5016544447
0.4537654894	0.5814110557	0.8375349079	0.8278440145	0.4122546179	0.06399347867
d1-d12:
0.05429907745	0.1991080721	0.5029655924	1.041244882	1.895628935	3.292441509
5.700099762	9.953320466	17.08026297	28.79987929	48.50255257	83.74723030
end:

begin:
entry no.:
98
Ge(2+)
Z (atomic number):
32
Z0 (number of electrons):
30
Alpha:
0.01006290529
c1-c11:
0.06579596867	0.1301460102	0.2097825625	0.4033428162	0.5354171196	0.4796873196
0.4172195186	0.5051025051	0.4984021297	0.2172348598	0.02383111213
d1-d11:
0.05493009245	0.2021307299	0.5167092545	1.082261853	2.007865515	3.610933766
6.606320189	11.85613719	19.85307936	31.81286443	50.80150242
end:

begin:
entry no.:
99
Ge(3+)
Z (atomic number):
32
Z0 (number of electrons):
29
Alpha:
0.009469717595
c1-c11:
0.06132391661	0.1196095830	0.1820732687	0.3386519602	0.4653909209	0.4282130551
0.3127387177	0.2691467741	0.2623567411	0.1247200070	0.01382395737
d1-d11:
0.05325797811	0.1939990910	0.4848310987	0.9953064481	1.792861682	3.085927469
5.296704651	9.249315711	15.58820363	24.91859984	39.60831286
end:

begin:
entry no.:
100
Ge(4+)
Z (atomic number):
32
Z0 (number of electrons):
28
Alpha:
0.009083448719
c1-c9:
0.05864515214	0.1137954298	0.1705634204	0.3175346189	0.4409320720	0.3985238484
0.2412355958	0.08696557648	0.01020868201
d1-d9:
0.05289328755	0.1922470746	0.4791662481	0.9830046170	1.770466463	3.052619835
5.214098891	8.834630967	14.95453432
end:

begin:
entry no.:
101
As(2+)
Z (atomic number):
33
Z0 (number of electrons):
31
Alpha:
0.01035090851
c1-c11:
0.06769257425	0.1319696468	0.2178175734	0.4107356174	0.5166690999	0.4479530955
0.4464400862	0.6472310014	0.6846488228	0.3391390081	0.04787814751
d1-d11:
0.05467135213	0.2007732928	0.5134504947	1.062805804	1.962283248	3.534365241
6.496772997	11.45501661	19.09216171	31.19850083	51.88420167
end:

begin:
entry no.:
102
As(3+)
Z (atomic number):
33
Z0 (number of electrons):
30
Alpha:
0.009992346127
c1-c10:
0.06524201996	0.1266066478	0.2073381629	0.3929789963	0.4916259500	0.4082446785
0.3783898832	0.4774309443	0.3077114078	0.04544908196
d1-d10:
0.05455650039	0.2001282316	0.5121880408	1.060302673	1.960056457	3.557236927
6.696044890	11.95704111	19.92191353	32.86889590
end:

begin:
entry no.:
103
As(5+)
Z (atomic number):
33
Z0 (number of electrons):
28
Alpha:
0.008914253108
c1-c9:
0.05729886614	0.1088131096	0.1629827915	0.3009655921	0.4024900077	0.3386508834
0.1767353430	0.04785481005	0.003341099549
d1-d9:
0.05183286956	0.1871445991	0.4641773318	0.9390744704	1.676218848	2.867559739
4.839360991	8.058464627	13.38129779
end:

begin:
entry no.:
104
Se(2+)
Z (atomic number):
34
Z0 (number of electrons):
32
Alpha:
0.01072584515
c1-c11:
0.07033599367	0.1357822458	0.2342737758	0.4341263152	0.5094619914	0.4371152554
0.5669209066	0.8547630682	0.7378980382	0.2565982413	0.01953347250
d1-d11:
0.05494868521	0.2022249505	0.5208891263	1.075454298	2.005741509	3.722970497
7.017334811	12.24008246	20.40461252	33.45465254	55.45922603
end:

begin:
entry no.:
105
Se(4+)
Z (atomic number):
34
Z0 (number of electrons):
30
Alpha:
0.009773109123
c1-c10:
0.06341316660	0.1200556523	0.1940849922	0.3573393980	0.4327011901	0.3410297269
0.3112608871	0.3936257695	0.2348173725	0.03064190039
d1-d10:
0.05322589038	0.1936001580	0.4892455562	0.9905956871	1.794372024	3.189960639
5.871435226	10.09790278	16.30097061	26.20830987
end:

begin:
entry no.:
106
Se(6+)
Z (atomic number):
34
Z0 (number of electrons):
28
Alpha:
0.009100316157
c1-c8:
0.05888483334	0.1104259206	0.1757781443	0.3211965561	0.3762355215	0.2584342975
0.09641944962	0.01164689644
d1-d8:
0.05317040301	0.1931823870	0.4894509790	0.9886379184	1.771011521	3.043012985
5.179287530	8.893774339
end:

begin:
entry no.:
107
Br(1+)
Z (atomic number):
35
Z0 (number of electrons):
34
Alpha:
0.01138052995
c1-c11:
0.07472674599	0.1432455689	0.2548704478	0.4571334766	0.5153828227	0.4800219534
0.7500931741	1.155629574	1.114748270	0.5426221855	0.07872924084
d1-d11:
0.05483832844	0.2019560651	0.5188969124	1.062864932	1.983658982	3.719415770
6.875319315	11.79442457	19.69787478	32.81373817	55.91648944
end:

begin:
entry no.:
108
Br(3+)
Z (atomic number):
35
Z0 (number of electrons):
32
Alpha:
0.009717170964
c1-c11:
0.06210804812	0.1153717559	0.1789354335	0.3280248091	0.4297301174	0.3802963990
0.4066960300	0.6710321773	0.6740572210	0.2708049728	0.02608693072
d1-d11:
0.04910674479	0.1753694369	0.4286802423	0.8525775834	1.525019161	2.688804098
4.972778226	8.712610267	14.34292032	23.02256341	37.19680497
end:

begin:
entry no.:
109
Br(4+)
Z (atomic number):
35
Z0 (number of electrons):
31
Alpha:
0.01024145070
c1-c11:
0.06682888873	0.1257250446	0.2168074218	0.3876251981	0.4204390565	0.3217677942
0.4082638150	0.5124284191	0.2895178386	0.04446876493	0.0001062038642
d1-d11:
0.05412735443	0.1981488569	0.5075274775	1.028625611	1.884236554	3.453865802
6.372979199	10.55033086	16.68909259	26.72301532	368.1591854
end:

begin:
entry no.:
110
Br(5+)
Z (atomic number):
35
Z0 (number of electrons):
30
Alpha:
0.009991076474
c1-c9:
0.06531248415	0.1227216511	0.2156890568	0.3870754959	0.3998199512	0.2844711709
0.3500364380	0.2815266791	0.04955679565
d1-d9:
0.05469084258	0.2008922760	0.5199841902	1.062811356	1.974739227	3.733652121
7.038908672	11.77786506	19.28477868
end:

begin:
entry no.:
111
Br(7+)
Z (atomic number):
35
Z0 (number of electrons):
28
Alpha:
0.009090512834
c1-c8:
0.05883622930	0.1084124074	0.1783798096	0.3154322385	0.3328408980	0.1951199646
0.05936727076	0.005883290701
d1-d8:
0.05317475621	0.1932552003	0.4919720875	0.9844146619	1.748930685	2.953654507
4.859109715	7.987075093
end:

begin:
entry no.:
112
Br(1-)
Z (atomic number):
35
Z0 (number of electrons):
36
Alpha:
0.01195438816
c1-c14:
0.07838799992	0.1507861657	0.2636717818	0.4702303958	0.5582278217	0.5512073655
0.8196049981	1.345514644	1.652246891	1.536014383	1.125432032	0.5889950076
0.1855478525	0.01860249669
d1-d14:
0.05425515646	0.1991477080	0.5058074209	1.027770126	1.893716576	3.457191970
6.267604378	10.70688237	17.69970332	28.77386820	46.79189803	76.77119698
128.3780636	231.9985263
end:

begin:
entry no.:
113
Kr(2+)
Z (atomic number):
36
Z0 (number of electrons):
34
Alpha:
0.01126544948
c1-c11:
0.07374383078	0.1388307053	0.2492088091	0.4296157934	0.4518478690	0.4104548005
0.6665205255	0.9611606376	0.8203518362	0.3193875015	0.03167941833
d1-d11:
0.05423779397	0.1991849189	0.5086572355	1.026560205	1.890794725	3.507326492
6.261890835	10.29977148	16.47619641	26.26844668	42.68409205
end:

begin:
entry no.:
114
Rb(1+)
Z (atomic number):
37
Z0 (number of electrons):
36
Alpha:
0.01195733210
c1-c11:
0.07841589401	0.1474073064	0.2740162293	0.4566927660	0.4644898668	0.5171477276
0.9514538250	1.260529504	0.9736932310	0.3689565548	0.04023020737
d1-d11:
0.05435896352	0.2003497739	0.5109619395	1.030862427	1.928465282	3.696443219
6.584415243	11.02224949	18.07108273	29.44114133	48.93890420
end:

begin:
entry no.:
115
Sr(2+)
Z (atomic number):
38
Z0 (number of electrons):
36
Alpha:
0.01170278014
c1-c11:
0.07623035735	0.1402953066	0.2568615605	0.4106162277	0.3950550494	0.4004942214
0.7179841437	1.022342163	0.8459521181	0.3271515891	0.03813711611
d1-d11:
0.05304743878	0.1941848261	0.4875737784	0.9616840806	1.746214840	3.193737489
5.385725589	8.608049662	13.62841139	21.45677304	34.26935672
end:

begin:
entry no.:
116
Y(2+)
Z (atomic number):
39
Z0 (number of electrons):
37
Alpha:
0.01203766035
c1-c12:
0.07842297801	0.1439254091	0.2705538448	0.4151822088	0.3862169378	0.5081228631
0.9511204423	1.108011789	0.7306556431	0.3560715379	0.1484379069	0.01574775115
d1-d12:
0.05308877744	0.1950821321	0.4886765161	0.9638386516	1.783767769	3.392092137
5.841046594	9.677036072	16.24126838	28.86692442	50.14753779	85.44287863
end:

begin:
entry no.:
117
Y(3+)
Z (atomic number):
39
Z0 (number of electrons):
36
Alpha:
0.01193569207
c1-c10:
0.07812245587	0.1442947602	0.2812427112	0.4205977715	0.3663238152	0.5381625259
0.9183022109	0.8534810409	0.3395366642	0.03394116065
d1-d10:
0.05429892187	0.2014044383	0.5113546180	1.022827618	1.948561279	3.763788535
6.361953931	10.27257429	16.36200813	26.39337163
end:

begin:
entry no.:
118
Zr(1+)
Z (atomic number):
40
Z0 (number of electrons):
39
Alpha:
0.01295851591
c1-c13:
0.08491647997	0.1585272627	0.3129444163	0.4501707137	0.4246710925	0.7310453521
1.154272600	1.132854279	0.9209328136	1.035309948	1.065496899	0.5455119220
0.07804747065
d1-d13:
0.05434692750	0.2025123569	0.5104306266	1.023533722	1.992135746	3.790270660
6.426268389	10.64604121	18.22231482	31.91331137	53.03327150	84.37433327
134.1018375
end:

begin:
entry no.:
119
Zr(2+)
Z (atomic number):
40
Z0 (number of electrons):
38
Alpha:
0.01252117658
c1-c12:
0.08180802976	0.1511653562	0.2944973883	0.4210817166	0.3686108385	0.5285258661
0.8516602875	0.9948409533	0.8124119966	0.5335021950	0.2657844863	0.03945823831
d1-d12:
0.05385488543	0.1998807579	0.5016759228	0.9949682361	1.877717842	3.437809482
5.510524584	8.567113620	13.69562609	23.21676528	39.76083716	67.67535856
end:

begin:
entry no.:
120
Zr(3+)
Z (atomic number):
40
Z0 (number of electrons):
37
Alpha:
0.01204249244
c1-c11:
0.07837281240	0.1430285122	0.2746708719	0.3972624800	0.3458634619	0.5301105489
0.9278743345	0.9184610467	0.4745631867	0.1555998743	0.02242182595
d1-d11:
0.05312915475	0.1960851789	0.4897345461	0.9631857940	1.804994567	3.424896214
5.767813693	9.438103809	15.76435573	27.35788269	46.30899644
end:

begin:
entry no.:
121
Zr(4+)
Z (atomic number):
40
Z0 (number of electrons):
36
Alpha:
0.01173868719
c1-c10:
0.07638178151	0.1388541503	0.2685450884	0.3841173533	0.3193012317	0.4938593307
0.8326022741	0.7117859352	0.2292541490	0.01540599395
d1-d10:
0.05327733368	0.1968849971	0.4931204934	0.9705610503	1.826271589	3.470391390
5.757705212	9.175567070	14.45547383	22.98522653
end:

begin:
entry no.:
122
Nb(2+)
Z (atomic number):
41
Z0 (number of electrons):
39
Alpha:
0.01290338191
c1-c12:
0.08431638292	0.1566908845	0.3110660062	0.4219742671	0.3972286482	0.7473518309
1.120174747	1.028265292	0.7075909137	0.3872975955	0.08399859527	0.0007123637166
d1-d12:
0.05408434505	0.2020894442	0.5057383709	1.009965835	1.992735978	3.751093070
6.345488101	10.60430385	18.16789974	31.17161026	52.91977412	137.0090804
end:

begin:
entry no.:
123
Nb(3+)
Z (atomic number):
41
Z0 (number of electrons):
38
Alpha:
0.01255384406
c1-c11:
0.08194634060	0.1514437994	0.3010647842	0.4042071833	0.3658551247	0.6982084959
1.035336582	0.8455134830	0.4224302573	0.1295262702	0.009721253953
d1-d11:
0.05402384798	0.2018234234	0.5052734670	1.006690481	1.986017731	3.741874397
6.312513894	10.54840960	18.08973194	30.53124004	50.57343465
end:

begin:
entry no.:
124
Nb(4+)
Z (atomic number):
41
Z0 (number of electrons):
37
Alpha:
0.01217767832
c1-c11:
0.07935622509	0.1455393857	0.2888070356	0.3845256098	0.3299077683	0.6248441352
0.9157068398	0.6641479684	0.2212084930	0.03051127365	0.00006437425479
d1-d11:
0.05382387949	0.2007968194	0.5022805047	0.9958586562	1.951251680	3.663870645
6.096912079	9.998330938	17.03440868	29.87462797	246.0166735
end:

begin:
entry no.:
125
Nb(5+)
Z (atomic number):
41
Z0 (number of electrons):
36
Alpha:
0.01188803305
c1-c9:
0.07748343821	0.1417918582	0.2845522730	0.3725456002	0.3159336173	0.6351445325
0.8031421335	0.3926435746	0.04589105814
d1-d9:
0.05406782061	0.2022334150	0.5078379417	1.011082741	2.026929037	3.839097575
6.356470442	10.15727817	16.30654984
end:

begin:
entry no.:
126
Mo(1+)
Z (atomic number):
42
Z0 (number of electrons):
41
Alpha:
0.01354117408
c1-c12:
0.08837509747	0.1654046077	0.3275762655	0.4251887855	0.4330905055	0.8356839101
1.201384500	1.170946877	0.9765332085	0.7453035076	0.3695413170	0.06119509174
d1-d12:
0.05391218724	0.2020681432	0.5012415750	0.9998622764	1.987576314	3.655602022
6.141943089	10.22465364	17.25495132	29.09579119	48.76990438	83.52355091
end:

begin:
entry no.:
127
Mo(2+)
Z (atomic number):
42
Z0 (number of electrons):
40
Alpha:
0.01278071539
c1-c12:
0.08269067096	0.1505202542	0.2879309175	0.3870007643	0.3537426725	0.6179246026
0.9754656483	0.9915969823	0.7821308054	0.5575021573	0.2546866880	0.03610130196
d1-d12:
0.05193791212	0.1916411792	0.4686370862	0.9108957063	1.719802362	3.152340785
5.167113428	8.198802784	12.96499173	20.89621069	33.93118719	55.85665956
end:

begin:
entry no.:
128
Mo(3+)
Z (atomic number):
42
Z0 (number of electrons):
39
Alpha:
0.01282299800
c1-c11:
0.08348121812	0.1544486345	0.3061356980	0.3890266024	0.3643837645	0.6937530157
0.9491587008	0.8256015743	0.5235825763	0.2252489795	0.03310446181
d1-d11:
0.05369358733	0.2010473331	0.4984733397	0.9883222665	1.956561162	3.560722110
5.791874955	9.185974960	14.82052393	24.16524611	39.53682111
end:

begin:
entry no.:
129
Mo(4+)
Z (atomic number):
42
Z0 (number of electrons):
38
Alpha:
0.01247998414
c1-c10:
0.08116809524	0.1493998366	0.2970940425	0.3731850667	0.3425728566	0.6926510388
0.9375336510	0.6639412224	0.2547289757	0.03638379772
d1-d10:
0.05365550911	0.2009499697	0.4985969879	0.9876085125	1.970833410	3.626273317
6.027361159	9.959448271	16.94493365	29.00721621
end:

begin:
entry no.:
130
Mo(5+)
Z (atomic number):
42
Z0 (number of electrons):
37
Alpha:
0.01217781881
c1-c10:
0.07918770440	0.1453716759	0.2914502576	0.3591203836	0.3255819997	0.6687985978
0.8157602745	0.4488894063	0.1005906429	0.005436998173
d1-d10:
0.05382288689	0.2020046222	0.5025301624	0.9977836267	2.024115533	3.713290977
6.100361420	9.896202874	16.65441725	29.04580366
end:

begin:
entry no.:
131
Mo(6+)
Z (atomic number):
42
Z0 (number of electrons):
36
Alpha:
0.01176532721
c1-c9:
0.07630592933	0.1385308265	0.2763617132	0.3390780663	0.2862145171	0.5956282011
0.7000510907	0.3022842585	0.02778202481
d1-d9:
0.05342199084	0.1998831954	0.4959115295	0.9763538234	1.958402546	3.594919928
5.827415545	9.167609855	14.56350551
end:

begin:
entry no.:
132
Tc(1+)
Z (atomic number):
43
Z0 (number of electrons):
42
Alpha:
0.01392541894
c1-c12:
0.09081903137	0.1717357007	0.3415324885	0.4161593064	0.4763955627	0.9401493390
1.229592713	1.144560564	1.050808011	1.009473479	0.6522153934	0.1237613199
d1-d12:
0.05411731305	0.2042555140	0.5044247660	1.013144796	2.064455726	3.729060143
6.287752377	10.72264165	18.98766676	33.86383077	58.67787171	100.7190600
end:

begin:
entry no.:
133
Tc(2+)
Z (atomic number):
43
Z0 (number of electrons):
41
Alpha:
0.01355477763
c1-c11:
0.08827871843	0.1659698748	0.3300163795	0.3994177436	0.4479613122	0.9066006657
1.171236747	0.9879041730	0.6510701901	0.2760718846	0.03809061719
d1-d11:
0.05396596566	0.2035300349	0.5023489508	1.006582236	2.060744752	3.753581413
6.362498667	10.76664280	18.27124797	30.36066533	50.42066524
end:

begin:
entry no.:
134
Tc(3+)
Z (atomic number):
43
Z0 (number of electrons):
40
Alpha:
0.01282241238
c1-c11:
0.08282923088	0.1510518085	0.2899623938	0.3575938266	0.3168614207	0.6046003998
0.9810114220	0.9583705739	0.6033605326	0.2291852776	0.02631898687
d1-d11:
0.05212109433	0.1935191095	0.4702014360	0.9082044932	1.707575788	3.033402310
4.983513988	8.221349431	13.87233638	23.18221326	38.33361109
end:

begin:
entry no.:
135
Tc(4+)
Z (atomic number):
43
Z0 (number of electrons):
39
Alpha:
0.01289337699
c1-c10:
0.08384613282	0.1564564534	0.3131446153	0.3655710462	0.3939009194	0.7948436059
0.9264269927	0.6149478841	0.2416896667	0.03202474381
d1-d10:
0.05402327777	0.2041279516	0.5045431356	1.009545105	2.091472498	3.761384523
6.219186476	10.21720669	16.99898489	28.35365809
end:

begin:
entry no.:
136
Tc(5+)
Z (atomic number):
43
Z0 (number of electrons):
38
Alpha:
0.01248051608
c1-c10:
0.08096546502	0.1495444342	0.2983605546	0.3458607584	0.3529436158	0.7380645612
0.8348890270	0.4480042528	0.1093595458	0.004856071561
d1-d10:
0.05364844291	0.2021726425	0.4984269799	0.9894420714	2.040495005	3.681012316
6.096164382	10.05645902	16.90228328	29.73308090
end:

begin:
entry no.:
137
Tc(6+)
Z (atomic number):
43
Z0 (number of electrons):
37
Alpha:
0.01218624287
c1-c9:
0.07904333583	0.1457455132	0.2931476775	0.3308902101	0.3424872058	0.7118652812
0.6957724015	0.2587599300	0.02769547635
d1-d9:
0.05385459311	0.2035103749	0.5029899502	1.001671156	2.107203933	3.779304822
6.210985640	10.20644554	17.63186899
end:

begin:
entry no.:
138
Tc(7+)
Z (atomic number):
43
Z0 (number of electrons):
36
Alpha:
0.01135370090
c1-c10:
0.07286460142	0.1291047818	0.2499148551	0.3033361499	0.2388298532	0.4982024679
0.6356508858	0.3079198936	0.03468827146	0.00002873209615
d1-d10:
0.05129333499	0.1896692005	0.4608519163	0.8843784503	1.705907842	3.102696122
4.949726529	7.659949002	11.98120429	170.9805177
end:

begin:
entry no.:
139
Ru(1+)
Z (atomic number):
44
Z0 (number of electrons):
43
Alpha:
0.01422985446
c1-c12:
0.09257049027	0.1762932678	0.3470889310	0.4022838466	0.4993450857	0.9475715153
1.178412972	1.086907957	0.8741338962	0.5972253660	0.2654881447	0.03856657435
d1-d12:
0.05395769066	0.2043855815	0.5007780538	1.007570255	2.057924793	3.638740913
6.006715942	9.817402441	16.05246669	25.93653108	42.05247797	70.94179546
end:

begin:
entry no.:
140
Ru(2+)
Z (atomic number):
44
Z0 (number of electrons):
42
Alpha:
0.01372898769
c1-c11:
0.08898826824	0.1670207227	0.3262778894	0.3788757300	0.4379366530	0.8698404027
1.120876191	0.9911554970	0.6896036599	0.3060839469	0.04375647221
d1-d11:
0.05322853804	0.2004734347	0.4885230376	0.9698167409	1.958216074	3.481357552
5.782297278	9.581138863	16.07094048	26.84137262	45.18367369
end:

begin:
entry no.:
141
Ru(3+)
Z (atomic number):
44
Z0 (number of electrons):
41
Alpha:
0.01295115825
c1-c11:
0.08326804883	0.1515648157	0.2894970069	0.3501151134	0.3430147730	0.6876886093
0.9831573327	0.8879767579	0.5749151685	0.2371030688	0.03169526282
d1-d11:
0.05122912215	0.1899062427	0.4570612914	0.8835054000	1.709579078	3.051650383
4.991235390	8.060219522	13.09554847	21.20226091	34.60758814
end:

begin:
entry no.:
142
Ru(4+)
Z (atomic number):
44
Z0 (number of electrons):
40
Alpha:
0.01314422445
c1-c11:
0.08517031184	0.1595658307	0.3149395463	0.3494055392	0.4085447760	0.8048166458
0.9171298562	0.6306832096	0.2686653918	0.04224224334	0.00009945245774
d1-d11:
0.05360352428	0.2028817977	0.4961215591	0.9896449623	2.043697715	3.598309522
5.891264131	9.569138157	15.60455948	25.57411339	108.7925669
end:

begin:
entry no.:
143
Ru(5+)
Z (atomic number):
44
Z0 (number of electrons):
39
Alpha:
0.01244380872
c1-c10:
0.08004475959	0.1456323093	0.2821248380	0.3249285160	0.3183474940	0.6638822073
0.8337355281	0.5655751559	0.2090517676	0.02630940576
d1-d10:
0.05186698502	0.1935239351	0.4679288383	0.9090780731	1.807719934	3.210296561
5.212035903	8.354953884	13.51657855	22.07923765
end:

begin:
entry no.:
144
Ru(6+)
Z (atomic number):
44
Z0 (number of electrons):
38
Alpha:
0.01251907588
c1-c9:
0.08102659083	0.1510858799	0.3011727374	0.3180612082	0.3876289220	0.7617336333
0.6912212692	0.2677925431	0.03323088372
d1-d9:
0.05382082585	0.2045236028	0.5014232805	1.003648272	2.137688130	3.763119992
6.193968735	10.23304904	17.35070558
end:

begin:
entry no.:
145
Ru(7+)
Z (atomic number):
44
Z0 (number of electrons):
37
Alpha:
0.01205475604
c1-c9:
0.07774506839	0.1427292371	0.2827494904	0.2979507756	0.3240027474	0.6618399171
0.5955694452	0.1948166322	0.01663697131
d1-d9:
0.05317096989	0.2010113484	0.4903158155	0.9667983772	2.027174984	3.540871107
5.714918610	9.197938955	15.46217002
end:

begin:
entry no.:
146
Ru(8+)
Z (atomic number):
44
Z0 (number of electrons):
36
Alpha:
0.01183189879
c1-c8:
0.07638242770	0.1408681916	0.2825521018	0.2835697991	0.3435435663	0.6472079333
0.4106031396	0.05529592158
d1-d8:
0.05373873816	0.2045143557	0.5013341241	0.9992389719	2.174212637	3.772210013
6.070679014	9.747314243
end:

begin:
entry no.:
147
Rh(1+)
Z (atomic number):
45
Z0 (number of electrons):
44
Alpha:
0.01459134643
c1-c11:
0.09475298148	0.1827787343	0.3564431242	0.3946970751	0.5766829450	1.084385783
1.277429020	1.120734554	0.8180746963	0.3857835261	0.06096465975
d1-d11:
0.05404386395	0.2059089895	0.5018732604	1.021439987	2.121037743	3.773083666
6.442790330	11.09005093	19.24100330	33.38880878	59.17475723
end:

begin:
entry no.:
148
Rh(2+)
Z (atomic number):
45
Z0 (number of electrons):
43
Alpha:
0.01401721915
c1-c12:
0.09059494613	0.1712964407	0.3304242805	0.3648327768	0.4624820699	0.8950897936
1.102646701	0.9529091365	0.6547809908	0.2917861356	0.04317698310	0.0001169304656
d1-d12:
0.05301760485	0.2003093685	0.4841171836	0.9624525854	1.945102213	3.397407168
5.600037390	9.183262803	15.11162606	24.83094629	41.51605124	218.9254560
end:

begin:
entry no.:
149
Rh(3+)
Z (atomic number):
45
Z0 (number of electrons):
42
Alpha:
0.01383935863
c1-c10:
0.08959217222	0.1707595822	0.3327472186	0.3565599180	0.4998318106	0.9589940201
1.066266407	0.7589579783	0.3328410686	0.04750044250
d1-d10:
0.05369725145	0.2043054976	0.4965307540	1.001579342	2.086326554	3.686722642
6.230191166	10.58914376	17.96261712	30.44495465
end:

begin:
entry no.:
150
Rh(4+)
Z (atomic number):
45
Z0 (number of electrons):
41
Alpha:
0.01342085801
c1-c10:
0.08667891047	0.1636097058	0.3179844571	0.3353355675	0.4371706272	0.8432410396
0.9327958176	0.6244956157	0.2417132720	0.03005583478
d1-d10:
0.05331877835	0.2023638439	0.4903090374	0.9792202238	2.019605907	3.513195600
5.784014992	9.512078183	15.60612899	25.53516586
end:

begin:
entry no.:
151
Rh(5+)
Z (atomic number):
45
Z0 (number of electrons):
40
Alpha:
0.01206343173
c1-c10:
0.07676000948	0.1368410009	0.2620608920	0.3173832237	0.3176814824	0.6790546763
0.8674292331	0.6043174616	0.2226778164	0.02510089698
d1-d10:
0.04869330933	0.1787611314	0.4269806899	0.8246323174	1.646606000	2.973365815
4.888405425	7.947132810	13.00591585	21.33313414
end:

begin:
entry no.:
152
Rh(6+)
Z (atomic number):
45
Z0 (number of electrons):
39
Alpha:
0.01282701693
c1-c9:
0.08277806567	0.1560535314	0.3061899113	0.3058398158	0.4328996368	0.8029046493
0.6887678829	0.2653020113	0.03201138874
d1-d9:
0.05366381069	0.2047942961	0.4977312158	1.001970545	2.135717171	3.720346075
6.152754143	10.19743608	17.07299714
end:

begin:
entry no.:
153
Pd(2+)
Z (atomic number):
46
Z0 (number of electrons):
44
Alpha:
0.01400775491
c1-c11:
0.08988042772	0.1682614077	0.3172066616	0.3458413708	0.4457243234	0.8826084795
1.117345512	0.9832346829	0.6523865418	0.2554211403	0.03046272574
d1-d11:
0.05157444801	0.1934544252	0.4605713549	0.9030724747	1.800886783	3.137105132
5.197761787	8.641039162	14.49710158	24.17576476	40.67459116
end:

begin:
entry no.:
154
Pd(4+)
Z (atomic number):
46
Z0 (number of electrons):
42
Alpha:
0.01362417569
c1-c10:
0.08759275619	0.1658657997	0.3157625364	0.3215779150	0.4565947031	0.8689302956
0.9457139207	0.6201324693	0.2197002624	0.02340553575
d1-d10:
0.05272214433	0.2000398507	0.4793842392	0.9553020004	1.956786137	3.383248822
5.602563956	9.304357886	15.33131791	24.96754376
end:

begin:
entry no.:
155
Ag(1+)
Z (atomic number):
47
Z0 (number of electrons):
46
Alpha:
0.01519109341
c1-c11:
0.09803308449	0.1928836101	0.3610383912	0.3761881742	0.6622746005	1.129178384
1.222184605	1.017965899	0.6765101746	0.2776134539	0.03798261726
d1-d11:
0.05369264374	0.2057789879	0.4942375622	1.021442465	2.091360094	3.655929679
6.202398252	10.56009398	17.98377215	30.54721033	53.09996285
end:

begin:
entry no.:
156
Ag(2+)
Z (atomic number):
47
Z0 (number of electrons):
45
Alpha:
0.01400680562
c1-c11:
0.08931841188	0.1663795063	0.3096805268	0.3357614385	0.4683132712	0.9285067459
1.134805218	0.9554999195	0.5935129332	0.2073105487	0.02020649786
d1-d11:
0.05025481581	0.1875498093	0.4420652078	0.8654612305	1.739779722	3.048343491
5.107721439	8.568140131	14.37877164	23.91158915	40.19225770
end:

begin:
entry no.:
157
Ag(3+)
Z (atomic number):
47
Z0 (number of electrons):
44
Alpha:
0.01449275549
c1-c10:
0.09330578228	0.1824099237	0.3413895535	0.3403545608	0.6000904675	1.011065837
1.006358638	0.6781950835	0.2711790508	0.03253850211
d1-d10:
0.05357359377	0.2055589943	0.4929137266	1.016057412	2.090561216	3.620225719
6.059085894	10.13231127	16.86452550	28.29123941
end:

begin:
entry no.:
158
Cd(2+)
Z (atomic number):
48
Z0 (number of electrons):
46
Alpha:
0.01476472095
c1-c11:
0.09437944218	0.1822799359	0.3314807149	0.3317631660	0.5511888449	0.9717416235
1.090173237	0.8833367749	0.5164800836	0.1595184975	0.01262336815
d1-d11:
0.05195898970	0.1971784080	0.4648645335	0.9340850536	1.860650671	3.171658322
5.239209362	8.701921743	14.47555054	23.89899584	40.10384729
end:

begin:
entry no.:
159
In(1+)
Z (atomic number):
49
Z0 (number of electrons):
48
Alpha:
0.01584510263
c1-c12:
0.1016383210	0.2052521663	0.3631605802	0.3784740170	0.7801685604	1.161660244
1.121234690	0.9603699584	0.9513285972	0.8519646991	0.3643385034	0.03384870090
d1-d12:
0.05357205712	0.2066289640	0.4905757536	1.046445697	2.085240520	3.622836509
6.226656020	10.97464535	19.52062496	33.41765120	55.32589512	92.09395867
end:

begin:
entry no.:
160
In(2+)
Z (atomic number):
49
Z0 (number of electrons):
47
Alpha:
0.01547372694
c1-c11:
0.09910666760	0.1993090771	0.3522550270	0.3588020857	0.7421511997	1.115118249
1.046993644	0.7800746765	0.5881429633	0.3537705823	0.06099422017
d1-d11:
0.05342680697	0.2060307186	0.4883772495	1.038609246	2.075147702	3.601485407
6.167732297	10.79621114	19.34005919	33.35416162	56.03515367
end:

begin:
entry no.:
161
In(3+)
Z (atomic number):
49
Z0 (number of electrons):
46
Alpha:
0.01512864801
c1-c10:
0.09678046187	0.1941694173	0.3426523600	0.3410768738	0.7024092857	1.043878373
0.9425096290	0.5834535915	0.1984363411	0.01821245919
d1-d10:
0.05338133267	0.2060021528	0.4879378676	1.036976337	2.073112985	3.565268493
5.961917889	9.910532283	16.35443606	27.20047221
end:

begin:
entry no.:
162
Sn(2+)
Z (atomic number):
50
Z0 (number of electrons):
48
Alpha:
0.01578360323
c1-c11:
0.1007494200	0.2051406763	0.3502893664	0.3676970033	0.7927069236	1.099432271
0.9749678569	0.8223564933	0.8264203428	0.5082109115	0.08099732027
d1-d11:
0.05330547203	0.2059662835	0.4855003746	1.050731048	2.060726258	3.564335576
6.130698138	10.89876130	19.19301979	31.99555456	52.77765460
end:

begin:
entry no.:
163
Sn(4+)
Z (atomic number):
50
Z0 (number of electrons):
46
Alpha:
0.01498654911
c1-c10:
0.09528892150	0.1916350952	0.3267856420	0.3209615005	0.6831988266	0.9671905270
0.8059203748	0.4321847302	0.1230485823	0.01011229489
d1-d10:
0.05278130122	0.2035119860	0.4772673472	1.018466370	1.998572226	3.394191951
5.578451019	8.981939838	14.13620307	22.30060136
end:

begin:
entry no.:
164
Sb(3+)
Z (atomic number):
51
Z0 (number of electrons):
48
Alpha:
0.01576318592
c1-c11:
0.1001621316	0.2062235604	0.3377005458	0.3664716314	0.8047457780	1.017137701
0.8152617870	0.6761632122	0.6353549204	0.3221374452	0.04343086702
d1-d11:
0.05319712193	0.2060634823	0.4829067182	1.065651328	2.049048668	3.517308711
6.006082170	10.47297954	17.30761668	26.92658216	41.95063568
end:

begin:
entry no.:
165
Sb(5+)
Z (atomic number):
51
Z0 (number of electrons):
46
Alpha:
0.01509900516
c1-c9:
0.09571369775	0.1967213882	0.3200810373	0.3352724198	0.7501443201	0.9329552439
0.6510298221	0.2411527171	0.02621500951
d1-d9:
0.05320087656	0.2065925708	0.4837294189	1.074572733	2.072771619	3.536030855
5.875766562	9.635744988	15.84359568
end:

begin:
entry no.:
166
Te(2+)
Z (atomic number):
52
Z0 (number of electrons):
50
Alpha:
0.01597707448
c1-c12:
0.1008072278	0.2043137936	0.3277809165	0.3462266346	0.7486228669	1.004491128
0.8601095450	0.8603831792	1.206362833	1.077094095	0.3893890100	0.03107579281
d1-d12:
0.05152107267	0.1971282276	0.4546787731	0.9696953807	1.828096430	3.085439832
5.210788829	9.191045382	15.66705057	25.56178022	41.10655754	66.84818909
end:

begin:
entry no.:
167
Te(4+)
Z (atomic number):
52
Z0 (number of electrons):
48
Alpha:
0.01570309950
c1-c10:
0.09926944281	0.2060945901	0.3227699621	0.3679042986	0.8151144170	0.9590366629
0.7225681724	0.6736444538	0.4704119922	0.07544405354
d1-d10:
0.05293856000	0.2052217621	0.4778676581	1.071426796	2.027715526	3.495948381
6.148711755	11.17675304	18.67985401	30.36845769
end:

begin:
entry no.:
168
Te(5+)
Z (atomic number):
52
Z0 (number of electrons):
47
Alpha:
0.01531367975
c1-c10:
0.09661814360	0.1995879962	0.3121375833	0.3413481378	0.7545695596	0.8909194286
0.6258396700	0.4073472293	0.2500892730	0.04030901700
d1-d10:
0.05271034176	0.2042216276	0.4743192455	1.057884235	1.994059074	3.374689457
5.667975480	9.896247780	16.46177213	26.34140659
end:

begin:
entry no.:
169
Te(6+)
Z (atomic number):
52
Z0 (number of electrons):
46
Alpha:
0.01464452538
c1-c9:
0.09191688085	0.1850302159	0.2932129270	0.2825853076	0.6225111097	0.8361267219
0.6325339286	0.2437019131	0.02611768382
d1-d9:
0.05136383230	0.1971815945	0.4529315875	0.9673859703	1.821229735	3.021348234
4.913456089	7.982953185	13.10004338
end:

begin:
entry no.:
170
I(1+)
Z (atomic number):
53
Z0 (number of electrons):
52
Alpha:
0.01557364813
c1-c13:
0.09734436135	0.1911671117	0.3146050169	0.3335353813	0.7337272484	1.032245089
0.8909081508	0.9562121083	1.349916026	1.446154419	1.122621387	0.4417688132
0.04464631712
d1-d13:
0.04793958063	0.1799274612	0.4104480368	0.8555392286	1.643324403	2.803007058
4.780883492	8.415024500	13.70100665	20.85872116	31.42873029	48.71963044
78.66949844
end:

begin:
entry no.:
171
I(3+)
Z (atomic number):
53
Z0 (number of electrons):
50
Alpha:
0.01637976147
c1-c11:
0.1033680976	0.2176271708	0.3273772448	0.4165203065	0.8887079878	0.9590902243
0.7621480350	1.028943913	1.046607952	0.4070219512	0.03386317128
d1-d11:
0.05296924952	0.2053234381	0.4775190650	1.085898103	2.025810651	3.508038837
6.312583949	11.34744454	18.67995529	29.77456710	47.74138217
end:

begin:
entry no.:
172
I(5+)
Z (atomic number):
53
Z0 (number of electrons):
48
Alpha:
0.01565710244
c1-c10:
0.09848282137	0.2063027543	0.3075617303	0.3734680194	0.8008023471	0.8528488248
0.6025362481	0.5835883748	0.3530737056	0.04480168277
d1-d10:
0.05273696539	0.2045681920	0.4738085081	1.077788240	1.996786489	3.399806552
5.910380923	10.38792810	16.69144666	26.35289440
end:

begin:
entry no.:
173
I(7+)
Z (atomic number):
53
Z0 (number of electrons):
46
Alpha:
0.01488727422
c1-c9:
0.09326168848	0.1934984289	0.2873934346	0.3210255057	0.7048605075	0.7699552101
0.4386159179	0.1140010274	0.007607714437
d1-d9:
0.05229839466	0.2026906765	0.4669258600	1.053810985	1.945491543	3.235331292
5.209593158	8.194938719	12.81738041
end:

begin:
entry no.:
174
I(1-)
Z (atomic number):
53
Z0 (number of electrons):
54
Alpha:
0.01713502194
c1-c14:
0.1079973687	0.2203993893	0.3456654229	0.3954109473	0.8453443673	1.112756370
1.021101721	1.346166327	2.145292478	2.503935352	2.091347172	1.233080845
0.4091090389	0.04119049947
d1-d14:
0.05104853541	0.1943723014	0.4466565445	0.9530862029	1.774965803	3.013216250
5.195294543	9.301750501	15.87093498	26.46986037	44.17943822	74.93824579
131.6970907	247.3341499
end:

begin:
entry no.:
175
Xe(2+)
Z (atomic number):
54
Z0 (number of electrons):
52
Alpha:
0.01539498465
c1-c12:
0.09571248760	0.1882276885	0.2996302117	0.3148577668	0.6994566675	0.9485126820
0.7834542834	0.9471800032	1.486088633	1.327414337	0.4887856294	0.04026889778
d1-d12:
0.04731172452	0.1772947541	0.4009100974	0.8354431088	1.571859872	2.643453522
4.479430200	7.964550923	13.25110235	21.30596977	33.94898407	55.16548914
end:

begin:
entry no.:
176
Xe(4+)
Z (atomic number):
54
Z0 (number of electrons):
50
Alpha:
0.01558903043
c1-c11:
0.09716540487	0.1971742756	0.2947360441	0.3228112297	0.7145594856	0.8674513818
0.6643508585	0.8225909341	0.9863196541	0.4533719706	0.04412549955
d1-d11:
0.05007552406	0.1906197304	0.4323610342	0.9299798212	1.703241790	2.844058361
4.857679904	8.695355323	14.22873219	22.41687884	35.65191326
end:

begin:
entry no.:
177
Xe(6+)
Z (atomic number):
54
Z0 (number of electrons):
48
Alpha:
0.01561871959
c1-c10:
0.09775582392	0.2066116768	0.2922576394	0.3873055441	0.7987320526	0.7624646168
0.5169212751	0.5125807338	0.2310530762	0.01564287186
d1-d10:
0.05256828262	0.2039582709	0.4704834879	1.085522402	1.983097187	3.379292304
5.943224723	10.11543115	15.85978907	25.04114702
end:

begin:
entry no.:
178
Xe(8+)
Z (atomic number):
54
Z0 (number of electrons):
46
Alpha:
0.01499675573
c1-c8:
0.09363129109	0.1982378894	0.2762836599	0.3649081486	0.7604869981	0.6914721133
0.2733880376	0.02908820740
d1-d8:
0.05271455422	0.2052590923	0.4736417927	1.110635166	2.034465775	3.441068852
5.683096400	9.358183942
end:

begin:
entry no.:
179
Cs(1+)
Z (atomic number):
55
Z0 (number of electrons):
54
Alpha:
0.01652002368
c1-c12:
0.1027943236	0.2084467729	0.3097318313	0.3675462906	0.8025703712	0.9534574397
0.8009107152	1.269776287	1.869729227	1.601484176	0.6559804015	0.07631597618
d1-d12:
0.04898104365	0.1849418960	0.4182017783	0.8966700704	1.639986721	2.763146793
4.819729420	8.485413893	13.89394245	22.36307398	35.99830244	59.33916517
end:

begin:
entry no.:
180
Ba(2+)
Z (atomic number):
56
Z0 (number of electrons):
54
Alpha:
0.01774429185
c1-c11:
0.1112179630	0.2415875311	0.3198268366	0.5502065711	0.9691233451	0.8093569397
1.049859516	1.743795088	1.488942408	0.4858220735	0.02725156372
d1-d11:
0.05306751484	0.2052592779	0.4789819792	1.105901830	2.000693029	3.530550016
6.639344250	11.20560042	18.24948847	29.62598665	49.93204295
end:

begin:
entry no.:
181
La(2+)
Z (atomic number):
57
Z0 (number of electrons):
55
Alpha:
0.01785361040
c1-c13:
0.1113549985	0.2406619893	0.3084028139	0.5362656244	0.9166337152	0.7465871989
0.9431783312	1.618222682	1.600943355	0.9026965141	0.4048462977	0.1062128955
0.001270137920
d1-d13:
0.05231645319	0.2010458725	0.4661547181	1.057459826	1.877825473	3.239216699
5.901394133	9.686112923	15.48035952	25.34781687	43.54315865	73.40441606
188.0173579
end:

begin:
entry no.:
182
La(3+)
Z (atomic number):
57
Z0 (number of electrons):
54
Alpha:
0.01734186618
c1-c12:
0.1077955949	0.2308413517	0.2947423149	0.4801752494	0.8408948961	0.6914600516
0.7063890221	1.299042849	1.428579076	0.7029080258	0.09536794303	0.0001738246417
d1-d12:
0.05168615475	0.1980690999	0.4549467591	1.022822272	1.789843314	2.982559169
5.242619397	8.462757389	13.11696505	20.24009354	31.87236007	118.7505469
end:

begin:
entry no.:
183
Ce(2+)
Z (atomic number):
58
Z0 (number of electrons):
56
Alpha:
0.01793858542
c1-c12:
0.1113640876	0.2391562922	0.3002677180	0.5239870478	0.8873332488	0.7657208858
0.9127134754	1.525904647	1.518240997	0.7094482026	0.1082885091	0.002978264068
d1-d12:
0.05152310824	0.1966934816	0.4539796983	1.012474390	1.787430721	3.070800973
5.536455918	9.203468777	14.80428218	23.73595393	39.43049418	78.61374278
end:

begin:
entry no.:
184
Ce(3+)
Z (atomic number):
58
Z0 (number of electrons):
55
Alpha:
0.01778919216
c1-c11:
0.1104864594	0.2393987162	0.2950814011	0.5479799270	0.8879415416	0.7043832380
1.007265880	1.526258082	1.120863893	0.3221531632	0.02006448550
d1-d11:
0.05210456004	0.1997320933	0.4641851533	1.048059116	1.856955834	3.262756652
6.029474000	9.891286214	15.54230440	24.02867528	37.94738201
end:

begin:
entry no.:
185
Ce(4+)
Z (atomic number):
58
Z0 (number of electrons):
54
Alpha:
0.01765804023
c1-c10:
0.1097539936	0.2403173452	0.2902189814	0.5804305112	0.8736431658	0.6289609628
1.114384788	1.483735712	0.7451145939	0.08498893159
d1-d10:
0.05277549885	0.2032596952	0.4767912524	1.090518934	1.938029814	3.501906368
6.445790068	10.44457750	16.49233377	26.32550823
end:

begin:
entry no.:
186
Pr(2+)
Z (atomic number):
59
Z0 (number of electrons):
57
Alpha:
0.01863483434
c1-c11:
0.1159378999	0.2537505419	0.3092846178	0.6245418229	0.9168453673	0.7485519998
1.057029734	1.576488386	1.344822667	0.4902917648	0.04265946014
d1-d11:
0.05274759271	0.2021133352	0.4785274900	1.070946200	1.910088694	3.388678702
6.047219411	9.914505637	16.00670673	26.20604552	46.76070347
end:

begin:
entry no.:
187
Pr(3+)
Z (atomic number):
59
Z0 (number of electrons):
56
Alpha:
0.01747340387
c1-c11:
0.1076342072	0.2281707159	0.2799212325	0.4857647597	0.8375841744	0.7110652910
0.8800358891	1.446825489	1.249442386	0.4237232970	0.03082240207
d1-d11:
0.05001748282	0.1893068977	0.4317823827	0.9523955256	1.670329718	2.871255282
5.249612237	8.690158767	13.82409628	21.78494300	35.01085871
end:

begin:
entry no.:
188
Pr(4+)
Z (atomic number):
59
Z0 (number of electrons):
55
Alpha:
0.01796667004
c1-c10:
0.1114421906	0.2443731049	0.2890145458	0.6089936079	0.8616543154	0.6508842337
1.183374099	1.423718121	0.6309196019	0.05991825175
d1-d10:
0.05271782823	0.2023252490	0.4785520582	1.080529330	1.923276075	3.540516787
6.465443890	10.52301666	16.68426154	26.71757373
end:

begin:
entry no.:
189
Nd(2+)
Z (atomic number):
60
Z0 (number of electrons):
58
Alpha:
0.01895521390
c1-c11:
0.1177364393	0.2576625753	0.3098842980	0.6520393461	0.9078077816	0.7660282678
1.145513259	1.567064814	1.199528081	0.3973751061	0.03211970736
d1-d11:
0.05273775706	0.2013458717	0.4812098662	1.063415195	1.899929234	3.425171603
6.142189910	10.12292257	16.33582843	26.60684578	47.06735888
end:

begin:
entry no.:
190
Nd(3+)
Z (atomic number):
60
Z0 (number of electrons):
57
Alpha:
0.01851921706
c1-c11:
0.1147180661	0.2502791554	0.2958962929	0.6176744832	0.8599179774	0.6810196313
1.023073165	1.424278047	1.026173024	0.2723218304	0.01156423748
d1-d11:
0.05238797654	0.1998151612	0.4744064247	1.047446876	1.851534735	3.291773178
5.840593042	9.418296574	14.83392859	23.39451020	38.57515036
end:

begin:
entry no.:
191
Pm(3+)
Z (atomic number):
61
Z0 (number of electrons):
58
Alpha:
0.01878162163
c1-c11:
0.1161064799	0.2524302609	0.2958719244	0.6314599324	0.8389021155	0.6692150706
0.9684203508	1.299433406	0.9988500848	0.3651251405	0.03774841805
d1-d11:
0.05220381891	0.1981588503	0.4739571446	1.030628291	1.817316700	3.220619900
5.591333741	8.830774196	13.49919778	20.43909953	31.86488748
end:

begin:
entry no.:
192
Sm(2+)
Z (atomic number):
62
Z0 (number of electrons):
60
Alpha:
0.01947692911
c1-c11:
0.1205138797	0.2612876470	0.3115517681	0.6751897085	0.8654646563	0.7570810500
1.129265146	1.480344909	1.111896244	0.3597975826	0.02886457651
d1-d11:
0.05236728835	0.1979465911	0.4801468179	1.029250416	1.830345507	3.294441199
5.804600551	9.542420210	15.46210746	25.31896576	44.38745922
end:

begin:
entry no.:
193
Sm(3+)
Z (atomic number):
62
Z0 (number of electrons):
59
Alpha:
0.01938214225
c1-c10:
0.1201059578	0.2622474568	0.3145370093	0.7162772259	0.8566250635	0.7856294985
1.288991152	1.349297930	0.6075697852	0.06960822813
d1-d10:
0.05311497308	0.2015122426	0.4973731954	1.073764745	1.944321150	3.684021646
6.559638373	10.82075098	17.48537087	28.64171098
end:

begin:
entry no.:
194
Eu(2+)
Z (atomic number):
63
Z0 (number of electrons):
61
Alpha:
0.01979271353
c1-c11:
0.1223674430	0.2638551104	0.3179286496	0.6988474602	0.8597471070	0.7943630428
1.222304739	1.467366432	0.9596869871	0.2582108589	0.01480069023
d1-d11:
0.05237098517	0.1970536413	0.4837759276	1.024016843	1.832374121	3.361344014
5.981083014	9.958354168	16.27078595	26.84436467	48.34214056
end:

begin:
entry no.:
195
Eu(3+)
Z (atomic number):
63
Z0 (number of electrons):
60
Alpha:
0.01968561300
c1-c10:
0.1218710445	0.2641581674	0.3211403979	0.7280487456	0.8316611819	0.7779783800
1.242443793	1.300046718	0.6092563811	0.07358080481
d1-d10:
0.05306928324	0.2002905183	0.4999445629	1.062051777	1.920633657	3.608801033
6.338523160	10.39691949	16.78303614	27.62491055
end:

begin:
entry no.:
196
Gd(1+)
Z (atomic number):
64
Z0 (number of electrons):
63
Alpha:
0.02001483790
c1-c14:
0.1232308963	0.2618046959	0.3123792034	0.6642586813	0.8285625731	0.7430314332
1.094138894	1.491255368	1.331901072	0.9630338884	1.131361063	1.137655628
0.4975007231	0.04341670939
d1-d14:
0.05112327260	0.1905108242	0.4615624347	0.9576815155	1.677296688	2.955314619
5.085898766	8.266356501	13.49672218	23.39913103	40.99706628	66.26144791
103.8282678	167.1593008
end:

begin:
entry no.:
197
Gd(2+)
Z (atomic number):
64
Z0 (number of electrons):
62
Alpha:
0.02011972650
c1-c12:
0.1243323081	0.2661026929	0.3252903875	0.7134471235	0.8206774876	0.7459001684
1.129515387	1.394994806	1.084838590	0.5600039990	0.2665944287	0.04861938161
d1-d12:
0.05241500428	0.1962466635	0.4878019819	1.016042330	1.807979072	3.267366553
5.607394959	9.061889584	14.68631009	25.24626039	44.85435580	77.05468706
end:

begin:
entry no.:
198
Gd(3+)
Z (atomic number):
64
Z0 (number of electrons):
61
Alpha:
0.02004372485
c1-c10:
0.1241014248	0.2668719536	0.3336455245	0.7510762314	0.8186772563	0.8161316013
1.275891018	1.226359469	0.5069265451	0.05176855652
d1-d10:
0.05320455310	0.1998563146	0.5065786560	1.061951336	1.934372182	3.670891796
6.442247979	10.62348852	17.20348840	28.26910993
end:

begin:
entry no.:
199
Tb(1+)
Z (atomic number):
65
Z0 (number of electrons):
64
Alpha:
0.02102704506
c1-c13:
0.1305220113	0.2779265171	0.3631004229	0.7910375427	0.8690316620	0.9135857242
1.362173755	1.447814772	0.9605011681	0.7029559267	1.109227276	0.8677371267
0.1469875246
d1-d13:
0.05321975072	0.1987904518	0.5077367264	1.051573096	1.925353379	3.610150199
6.304846413	10.45791553	17.37221130	31.39712172	55.30372834	91.11048220
149.9615477
end:

begin:
entry no.:
200
Tb(3+)
Z (atomic number):
65
Z0 (number of electrons):
62
Alpha:
0.02031155851
c1-c10:
0.1256626419	0.2672578941	0.3419648254	0.7550902956	0.8002625200	0.8156713845
1.239598421	1.178928419	0.4974428887	0.05316623598
d1-d10:
0.05306382903	0.1981619909	0.5065299913	1.047580362	1.908830011	3.603939549
6.276482013	10.30970390	16.66749049	27.40499569
end:

begin:
entry no.:
201
Tb(4+)
Z (atomic number):
65
Z0 (number of electrons):
61
Alpha:
0.01937042657
c1-c10:
0.1187528795	0.2505263453	0.2964129525	0.6510483221	0.7442121322	0.6601724186
1.050022493	1.158321488	0.5525268875	0.06554805346
d1-d10:
0.05116592132	0.1899565906	0.4677687094	0.9608211894	1.688624780	3.061685162
5.318337006	8.614876218	13.70005206	22.07794377
end:

begin:
entry no.:
202
Dy(2+)
Z (atomic number):
66
Z0 (number of electrons):
64
Alpha:
0.01971759862
c1-c12:
0.1204525765	0.2505957864	0.2987540738	0.6346108711	0.7966954738	0.7434667902
1.059649498	1.331233321	1.006222711	0.3577914628	0.03580182785	0.00008719072586
d1-d12:
0.04943387726	0.1818199754	0.4391471030	0.8960784870	1.575676081	2.816092382
4.957045874	8.222571320	13.39149540	21.91583358	37.96894813	170.9320545
end:

begin:
entry no.:
203
Dy(3+)
Z (atomic number):
66
Z0 (number of electrons):
63
Alpha:
0.02059702677
c1-c10:
0.1273967766	0.2677056313	0.3525774752	0.7601147330	0.7841096134	0.8195271335
1.213540860	1.129870131	0.4735533352	0.05258972313
d1-d10:
0.05298762419	0.1967552875	0.5073167386	1.036653634	1.892492922	3.559828540
6.161854333	10.10241246	16.29914157	26.69539180
end:

begin:
entry no.:
204
Ho(3+)
Z (atomic number):
67
Z0 (number of electrons):
64
Alpha:
0.02087398557
c1-c10:
0.1291022461	0.2677660861	0.3636585380	0.7627644834	0.7722306277	0.8391604855
1.217514001	1.079109521	0.4186559814	0.03941972993
d1-d10:
0.05289489158	0.1953013371	0.5072073180	1.025448983	1.877297404	3.538051645
6.144136472	10.13715455	16.46974699	27.24593465
end:

begin:
entry no.:
205
Er(3+)
Z (atomic number):
68
Z0 (number of electrons):
65
Alpha:
0.02117827028
c1-c10:
0.1310638759	0.2681126454	0.3775869729	0.7658087145	0.7550444320	0.8242766247
1.150366910	1.033901698	0.4427730766	0.05122699836
d1-d10:
0.05289262051	0.1942686569	0.5083762115	1.018371248	1.867126856	3.481786294
5.948402406	9.667019913	15.52919317	25.52168024
end:

begin:
entry no.:
206
Tm(2+)
Z (atomic number):
69
Z0 (number of electrons):
67
Alpha:
0.02161886941
c1-c11:
0.1337186122	0.2698650430	0.3841747750	0.7554976506	0.7638186519	0.8082638518
1.113577777	1.150929918	0.7206358342	0.2050349234	0.01497493172
d1-d11:
0.05233347339	0.1909795731	0.4960886635	0.9830153686	1.780274271	3.238072756
5.499735326	8.931452577	14.36539664	23.45975285	41.24192092
end:

begin:
entry no.:
207
Tm(3+)
Z (atomic number):
69
Z0 (number of electrons):
66
Alpha:
0.02152862173
c1-c10:
0.1334394332	0.2690493367	0.3959906887	0.7731158090	0.7453589499	0.8425445184
1.143062280	0.9762863836	0.3914922674	0.04298873194
d1-d10:
0.05303280763	0.1938869373	0.5117830429	1.018418990	1.879008013	3.501385914
5.972879790	9.724559486	15.61456767	25.53088627
end:

begin:
entry no.:
208
Yb(2+)
Z (atomic number):
70
Z0 (number of electrons):
68
Alpha:
0.02238837074
c1-c10:
0.1395604419	0.2777642747	0.4395890698	0.8183390514	0.7968213534	0.9712885013
1.276744376	1.054354892	0.4060345459	0.04155494650
d1-d10:
0.05368801209	0.1958904292	0.5238040738	1.045739924	1.976771392	3.735872982
6.528150901	11.08879416	18.90720968	34.21607550
end:

begin:
entry no.:
209
Yb(3+)
Z (atomic number):
70
Z0 (number of electrons):
67
Alpha:
0.02190671162
c1-c10:
0.1360934527	0.2702859537	0.4176590593	0.7822324992	0.7399395544	0.8627743357
1.127740956	0.9184129997	0.3410494662	0.03269154331
d1-d10:
0.05325764214	0.1939320102	0.5161830639	1.023227462	1.905851518	3.548204267
6.029472138	9.827398934	15.84147285	26.01103046
end:

begin:
entry no.:
210
Lu(3+)
Z (atomic number):
71
Z0 (number of electrons):
68
Alpha:
0.02203383334
c1-c10:
0.1367295204	0.2674463467	0.4176225285	0.7625927534	0.7233875743	0.8353627919
1.092219826	0.9166604405	0.3589393543	0.03605449696
d1-d10:
0.05275809835	0.1909628187	0.5055661826	0.9930098620	1.835198026	3.386382616
5.744388532	9.371838498	15.17711917	25.15933189
end:

begin:
entry no.:
211
Hf(2+)
Z (atomic number):
72
Z0 (number of electrons):
70
Alpha:
0.02221331229
c1-c12:
0.1373652607	0.2652762114	0.4073540915	0.7423222261	0.7249855575	0.8531221248
1.182516498	1.138010057	0.7704448726	0.5142003315	0.2626156758	0.04301615731
d1-d12:
0.05151701983	0.1850394838	0.4819108774	0.9356852826	1.707173642	3.146451296
5.400679864	9.026402809	15.37692241	26.49768710	43.72822899	71.87817474
end:

begin:
entry no.:
212
Hf(3+)
Z (atomic number):
72
Z0 (number of electrons):
69
Alpha:
0.02186769424
c1-c12:
0.1350207645	0.2602338794	0.3952890244	0.7134132503	0.6727587437	0.7149915584
0.9308831112	0.9175228881	0.6312603675	0.3327019290	0.1516472005	0.02498277096
d1-d12:
0.05145205457	0.1846712618	0.4807186122	0.9277070299	1.662408286	2.958179964
4.826190802	7.458598250	11.40572948	18.07914257	29.88280469	49.41021452
end:

begin:
entry no.:
213
Hf(4+)
Z (atomic number):
72
Z0 (number of electrons):
68
Alpha:
0.02197987189
c1-c10:
0.1364088949	0.2620690445	0.4227185821	0.7428316266	0.6792962765	0.8087712687
1.007654694	0.7232229747	0.2196750120	0.01538838385
d1-d10:
0.05269980423	0.1898238344	0.5045236774	0.9843702930	1.825507416	3.367495069
5.648951715	9.036064855	14.18084909	22.56877779
end:

begin:
entry no.:
214
Ta(2+)
Z (atomic number):
73
Z0 (number of electrons):
71
Alpha:
0.02316877069
c1-c13:
0.1448717057	0.2747313952	0.4741577918	0.7886236746	0.7278888191	0.9345309943
1.156047982	1.035502496	0.8021025108	0.5863489012	0.2640869466	0.03733713155
0.0002405017939
d1-d13:
0.05335330959	0.1920804919	0.5132589669	1.005266310	1.899431545	3.491690581
5.824691680	9.407522633	15.46600773	25.76036401	41.76809357	67.57037419
988.1700602
end:

begin:
entry no.:
215
Ta(3+)
Z (atomic number):
73
Z0 (number of electrons):
70
Alpha:
0.02266268837
c1-c11:
0.1411845502	0.2672779923	0.4503627652	0.7564551198	0.6862925251	0.8643939960
1.122862111	0.9615361792	0.5760011614	0.2566871957	0.03409313368
d1-d11:
0.05286517814	0.1898781725	0.5051365944	0.9827419710	1.831091770	3.356034596
5.650632338	9.388203393	16.15990708	27.84880070	47.02714791
end:

begin:
entry no.:
216
Ta(4+)
Z (atomic number):
73
Z0 (number of electrons):
69
Alpha:
0.02200694181
c1-c11:
0.1362809135	0.2577578928	0.4142230748	0.7080644603	0.6276355937	0.7003820460
0.9281335429	0.8485258234	0.4606277356	0.1656981107	0.02522437546
d1-d11:
0.05193924622	0.1858533576	0.4890924564	0.9401430059	1.697006474	3.010232527
4.889160760	7.699368792	12.30072770	20.55469041	34.50677635
end:

begin:
entry no.:
217
Ta(5+)
Z (atomic number):
73
Z0 (number of electrons):
68
Alpha:
0.02218160585
c1-c9:
0.1382710559	0.2605064381	0.4510474611	0.7439702919	0.6582480674	0.8625304452
0.9480635499	0.4636010282	0.05713403142
d1-d9:
0.05339195048	0.1919798745	0.5170005868	1.011690472	1.929264686	3.600749751
6.061900412	9.819966983	15.97011746
end:

begin:
entry no.:
218
W(1+)
Z (atomic number):
74
Z0 (number of electrons):
73
Alpha:
0.02300463277
c1-c14:
0.1426832279	0.2676476971	0.4367277865	0.7443003152	0.7069572904	0.9003057677
1.225189111	1.204762407	1.082151456	1.135825558	1.044117832	0.5412821576
0.08913623202	0.0003282216169
d1-d14:
0.05122824842	0.1825201512	0.4749194753	0.9124206327	1.670932153	3.050785769
5.138849346	8.441224956	13.98283916	23.28547982	38.19909963	61.48590484
99.63883316	435.3798095
end:

begin:
entry no.:
219
W(2+)
Z (atomic number):
74
Z0 (number of electrons):
72
Alpha:
0.02364468395
c1-c11:
0.1485587646	0.2771981480	0.5060354592	0.7979045392	0.7465267518	1.067123480
1.309368537	1.136268562	0.8524800195	0.4308849659	0.06263469023
d1-d11:
0.05385323672	0.1937140716	0.5204287075	1.023505178	1.985242846	3.710966681
6.413102967	11.10328866	19.56261484	33.74433016	57.99214972
end:

begin:
entry no.:
220
W(3+)
Z (atomic number):
74
Z0 (number of electrons):
71
Alpha:
0.02293504777
c1-c11:
0.1431200516	0.2665669432	0.4633680176	0.7492067682	0.6736112588	0.8863431252
1.124577193	0.9725174368	0.6540006548	0.3083021958	0.04277586322
d1-d11:
0.05280639352	0.1889964885	0.5022557891	0.9733364052	1.824511756	3.340053842
5.592062260	9.213038072	15.50059506	25.97187662	43.30867424
end:

begin:
entry no.:
221
W(4+)
Z (atomic number):
74
Z0 (number of electrons):
70
Alpha:
0.02199158483
c1-c11:
0.1358660849	0.2533404319	0.4078670934	0.6912315275	0.6198497871	0.7384141130
0.9973126257	0.8728568705	0.5057973602	0.2141119187	0.03082189499
d1-d11:
0.05109215636	0.1816903609	0.4741954404	0.9047478350	1.633924056	2.948228327
4.892080087	7.871982175	12.73553424	20.73228146	33.85687925
end:

begin:
entry no.:
222
W(5+)
Z (atomic number):
74
Z0 (number of electrons):
69
Alpha:
0.02219046462
c1-c11:
0.1379939370	0.2559074180	0.4400125631	0.7119455664	0.6200676905	0.8115163847
0.9743225801	0.6189263565	0.1965068287	0.02603073688	0.00004944237138
d1-d11:
0.05256619933	0.1877652953	0.4997360381	0.9642466608	1.800182538	3.307919323
5.537435367	9.080751702	15.33319849	26.01349350	227.7150198
end:

begin:
entry no.:
223
W(6+)
Z (atomic number):
74
Z0 (number of electrons):
68
Alpha:
0.02205979569
c1-c9:
0.1374606449	0.2540612397	0.4493163754	0.7106671227	0.6071738714	0.7991056484
0.8405947518	0.3781457340	0.04053204601
d1-d9:
0.05314576457	0.1901631743	0.5109581609	0.9916339053	1.883495631	3.457577540
5.688542261	9.014786848	14.37205187
end:

begin:
entry no.:
224
Re(1+)
Z (atomic number):
75
Z0 (number of electrons):
74
Alpha:
0.02362544411
c1-c13:
0.1474683056	0.2716969764	0.4715157718	0.7455568574	0.6764633261	0.8979338223
1.235798338	1.279820744	1.209460161	1.162590823	0.9038090006	0.3891962122
0.04690188347
d1-d13:
0.05210825921	0.1856090430	0.4864914133	0.9319601231	1.710112907	3.057488275
5.079273763	8.418260144	14.32101190	24.18534510	39.52075314	63.43706869
103.1157011
end:

begin:
entry no.:
225
Re(2+)
Z (atomic number):
75
Z0 (number of electrons):
73
Alpha:
0.02344352334
c1-c12:
0.1465061675	0.2692778887	0.4766663402	0.7489408982	0.6784802584	0.9196680105
1.187891094	1.136775064	0.9218828917	0.6200497999	0.2521797154	0.03437087542
d1-d12:
0.05249847630	0.1872349785	0.4941675490	0.9526573222	1.782732459	3.239506413
5.385962263	8.784276513	14.39713474	23.16243383	36.35329250	57.85570064
end:

begin:
entry no.:
226
Re(3+)
Z (atomic number):
75
Z0 (number of electrons):
72
Alpha:
0.02344336582
c1-c11:
0.1470965054	0.2694731596	0.4964748069	0.7556278546	0.6822855004	0.9625255123
1.140032594	0.9317859382	0.6370644371	0.3238927619	0.05368095666
d1-d11:
0.05340394848	0.1911202688	0.5103935334	0.9933402111	1.906390312	3.493995905
5.837991849	9.496481725	15.23541417	24.18938089	39.37843494
end:

begin:
entry no.:
227
Re(4+)
Z (atomic number):
75
Z0 (number of electrons):
71
Alpha:
0.02321081135
c1-c11:
0.1457279470	0.2662150495	0.4974011544	0.7465388943	0.6684966551	0.9543456722
1.070604354	0.7708605000	0.4016315234	0.09175458840	0.0006329564033
d1-d11:
0.05368929688	0.1922934815	0.5162562553	1.007908790	1.955484955	3.596905792
6.036140119	9.971364077	16.50998227	27.30698800	71.06442964
end:

begin:
entry no.:
228
Re(5+)
Z (atomic number):
75
Z0 (number of electrons):
70
Alpha:
0.02282578262
c1-c10:
0.1430462605	0.2606188846	0.4846352808	0.7275225390	0.6402868393	0.9050500912
0.9571370857	0.5805632495	0.2263845851	0.03485023540
d1-d10:
0.05354687327	0.1915417438	0.5146169334	1.002406789	1.943201508	3.573834149
5.951036170	9.677335677	15.69507716	25.39971126
end:

begin:
entry no.:
229
Re(6+)
Z (atomic number):
75
Z0 (number of electrons):
69
Alpha:
0.02203731877
c1-c10:
0.1369561482	0.2493579007	0.4378457477	0.6842199972	0.5815749901	0.7821340000
0.8846172033	0.4997286102	0.1306769110	0.01070950305
d1-d10:
0.05223762621	0.1857102156	0.4931091607	0.9456103077	1.770740500	3.237740168
5.347187868	8.631947532	14.26560016	23.75085620
end:

begin:
entry no.:
230
Re(7+)
Z (atomic number):
75
Z0 (number of electrons):
68
Alpha:
0.02178185329
c1-c9:
0.1353671323	0.2456707970	0.4351941224	0.6709917785	0.5586535199	0.7500856788
0.7718545706	0.3087667994	0.02591871241
d1-d9:
0.05244637698	0.1864823377	0.4972637782	0.9538527225	1.792336422	3.266450558
5.334545924	8.393230862	13.29242497
end:

begin:
entry no.:
231
Os(1+)
Z (atomic number):
76
Z0 (number of electrons):
75
Alpha:
0.02399239170
c1-c13:
0.1502637940	0.2727157658	0.4948053311	0.7538633741	0.7029458454	1.028776182
1.323457760	1.272830519	1.151509481	1.057139799	0.7955736641	0.3020286449
0.02939453771
d1-d13:
0.05231773993	0.1861342140	0.4886904135	0.9404812723	1.777869642	3.248966092
5.487274808	9.155513128	15.14846940	24.48826907	39.43344282	63.72450588
103.5651166
end:

begin:
entry no.:
232
Os(2+)
Z (atomic number):
76
Z0 (number of electrons):
74
Alpha:
0.02412965448
c1-c11:
0.1520350242	0.2750333592	0.5240498662	0.7638416611	0.7125574101	1.075417172
1.327583433	1.208397043	0.8988018262	0.4169167956	0.05864393490
d1-d11:
0.05356331472	0.1915932423	0.5096932913	0.9929947699	1.928226558	3.539667101
6.039298646	10.29400984	17.56064113	29.44597804	49.83269285
end:

begin:
entry no.:
233
Os(3+)
Z (atomic number):
76
Z0 (number of electrons):
73
Alpha:
0.02368468503
c1-c11:
0.1488349569	0.2684623724	0.5053137493	0.7382656631	0.6607340545	0.9485443729
1.142976910	1.000712121	0.7090431661	0.3137702014	0.04047589279
d1-d11:
0.05326087089	0.1901044717	0.5050617059	0.9781043065	1.873981434	3.384644583
5.588891495	9.075587004	14.76084960	23.81784490	38.87128085
end:

begin:
entry no.:
234
Os(4+)
Z (atomic number):
76
Z0 (number of electrons):
72
Alpha:
0.02309307656
c1-c11:
0.1443986031	0.2598977072	0.4758502505	0.7095971849	0.6197867339	0.8750570447
1.044421957	0.8317583263	0.5176256961	0.2182903842	0.02836891584
d1-d11:
0.05254651350	0.1868188882	0.4940131941	0.9485832829	1.791696695	3.243633160
5.332751383	8.479819557	13.20328662	20.28067539	31.80919420
end:

begin:
entry no.:
235
Os(5+)
Z (atomic number):
76
Z0 (number of electrons):
71
Alpha:
0.02313236286
c1-c10:
0.1453521583	0.2606411296	0.4993317301	0.7153439016	0.6375745742	0.9445476770
1.001945147	0.6335613368	0.2316555620	0.02255293999
d1-d10:
0.05358211422	0.1913377252	0.5121445538	0.9957934836	1.946993005	3.565730222
5.983942154	9.936612860	16.38182105	26.83535286
end:

begin:
entry no.:
236
Os(6+)
Z (atomic number):
76
Z0 (number of electrons):
70
Alpha:
0.02150137169
c1-c10:
0.1323657751	0.2389103390	0.3970640304	0.6451178327	0.5514415984	0.7140730047
0.9176349009	0.6617280455	0.2539329722	0.03431088264
d1-d10:
0.04994389588	0.1757531182	0.4566233709	0.8619313954	1.568339484	2.856283317
4.718749842	7.631345605	12.50845618	20.54580969
end:

begin:
entry no.:
237
Os(7+)
Z (atomic number):
76
Z0 (number of electrons):
69
Alpha:
0.02168789772
c1-c10:
0.1343142092	0.2404241409	0.4205309568	0.6459333036	0.5345660118	0.7209223889
0.8073161490	0.4417251696	0.1082692575	0.008498417386
d1-d10:
0.05135085411	0.1813599505	0.4774360184	0.9051012835	1.675180564	3.035154326
4.935925665	7.791821017	12.45460271	19.96601605
end:

begin:
entry no.:
238
Os(8+)
Z (atomic number):
76
Z0 (number of electrons):
68
Alpha:
0.02174956116
c1-c9:
0.1353614888	0.2408086770	0.4403424728	0.6417042484	0.5134837510	0.6871203855
0.6737950054	0.2701184671	0.02551412415
d1-d9:
0.05246600901	0.1859772620	0.4953520926	0.9449005619	1.774000690	3.148678647
4.977032276	7.590762073	11.67735581
end:

begin:
entry no.:
239
Ir(1+)
Z (atomic number):
77
Z0 (number of electrons):
76
Alpha:
0.02480763588
c1-c12:
0.1569341510	0.2806621663	0.5505714231	0.7679849353	0.7507646784	1.176754172
1.430826970	1.388731675	1.271421849	0.9621858157	0.4259442099	0.05663594123
d1-d12:
0.05369507379	0.1920893369	0.5083540720	0.9917954227	1.948407177	3.557089230
6.098967255	10.54159917	18.37806133	31.59723803	53.14335238	89.41833984
end:

begin:
entry no.:
240
Ir(2+)
Z (atomic number):
77
Z0 (number of electrons):
75
Alpha:
0.02418782354
c1-c11:
0.1522184105	0.2713525126	0.5173996531	0.7367343869	0.6801757871	1.045267074
1.327113891	1.250409914	0.9424614310	0.4275483805	0.05776197176
d1-d11:
0.05293679124	0.1884973587	0.4963856671	0.9575051734	1.839365532	3.342477521
5.651407234	9.541268633	16.20122791	27.27473443	46.36223393
end:

begin:
entry no.:
241
Ir(3+)
Z (atomic number):
77
Z0 (number of electrons):
74
Alpha:
0.02386910899
c1-c11:
0.1501058356	0.2667691796	0.5094936872	0.7188344363	0.6431450205	0.9536073754
1.165482372	1.047259623	0.7386673890	0.2990849763	0.03238410255
d1-d11:
0.05296993066	0.1885303129	0.4973459589	0.9576688335	1.831591035	3.283452534
5.406312964	8.781675930	14.30545634	23.16227416	37.92704254
end:

begin:
entry no.:
242
Ir(4+)
Z (atomic number):
77
Z0 (number of electrons):
73
Alpha:
0.02384324029
c1-c10:
0.1505391533	0.2668180754	0.5284964806	0.7228721641	0.6787830771	1.059108810
1.161596214	0.8363208778	0.3566787691	0.04423398700
d1-d10:
0.05380915035	0.1922997302	0.5121629565	0.9989348849	1.983368075	3.633478801
6.192083387	10.48739299	17.46265986	28.75073243
end:

begin:
entry no.:
243
Ir(5+)
Z (atomic number):
77
Z0 (number of electrons):
72
Alpha:
0.02312194924
c1-c10:
0.1449479537	0.2560967241	0.4867968520	0.6864460845	0.6010586966	0.9117394312
1.045759616	0.7327915716	0.2956425566	0.03527148945
d1-d10:
0.05273677854	0.1872545466	0.4950096320	0.9501328378	1.824570249	3.309211444
5.529566945	9.159140046	14.99758316	24.32323771
end:

begin:
entry no.:
244
Ir(6+)
Z (atomic number):
77
Z0 (number of electrons):
71
Alpha:
0.02179472865
c1-c10:
0.1345300258	0.2389734381	0.4138156736	0.6454451479	0.5471989773	0.7644451712
0.9463736519	0.6780496515	0.2667625358	0.03156071698
d1-d10:
0.04999020676	0.1755224334	0.4563056857	0.8614696841	1.593191152	2.910372767
4.808050161	7.804217360	12.70772601	20.64848293
end:

begin:
entry no.:
245
Pt(2+)
Z (atomic number):
78
Z0 (number of electrons):
76
Alpha:
0.02434501146
c1-c12:
0.1532598401	0.2692501683	0.5162234592	0.7009218112	0.5780475031	0.7186005442
1.071353789	1.294142044	1.154407883	0.7157725297	0.2032756970	0.009241886874
d1-d12:
0.05258625989	0.1867100373	0.4871424090	0.9279359339	1.710711877	2.819370694
4.309781142	6.901851224	11.52876074	19.40602027	32.52302038	57.66538347
end:

begin:
entry no.:
246
Pt(4+)
Z (atomic number):
78
Z0 (number of electrons):
74
Alpha:
0.02412437830
c1-c10:
0.1526669705	0.2668926515	0.5394198179	0.7045549858	0.6746102143	1.072997131
1.181326664	0.8660085545	0.3624306633	0.04162445119
d1-d10:
0.05377222500	0.1920638031	0.5080919927	0.9888772942	1.969808775	3.565803085
6.034763941	10.14728779	16.80913916	27.73604571
end:

begin:
entry no.:
247
Pt(5+)
Z (atomic number):
78
Z0 (number of electrons):
73
Alpha:
0.02380830819
c1-c10:
0.1505850242	0.2623695546	0.5326255025	0.6894786509	0.6588296670	1.042623563
1.066728532	0.6632217071	0.1983747598	0.01145249932
d1-d10:
0.05382702574	0.1922055859	0.5095734812	0.9922164804	1.989735956	3.608363440
6.106173892	10.21029225	16.67680173	27.33847547
end:

begin:
entry no.:
248
Pt(6+)
Z (atomic number):
78
Z0 (number of electrons):
72
Alpha:
0.02322821247
c1-c10:
0.1461994287	0.2537201710	0.5032245615	0.6618316846	0.5905511248	0.9124217765
0.9383629155	0.5649479800	0.1765439657	0.01569326584
d1-d10:
0.05314544273	0.1888692956	0.4990342817	0.9606025581	1.882341940	3.368298640
5.547379488	8.963487356	14.09914772	21.87585594
end:

begin:
entry no.:
249
Au(1+)
Z (atomic number):
79
Z0 (number of electrons):
78
Alpha:
0.02462479717
c1-c12:
0.1548049846	0.2694203487	0.5165243208	0.7048812206	0.6489892301	1.014612516
1.330103249	1.359311460	1.195067983	0.8143570139	0.3081657750	0.03529374891
d1-d12:
0.05173504817	0.1829544865	0.4723262232	0.8979252282	1.698394223	3.011230085
4.941710042	8.020282624	13.11990530	21.70535336	36.27770356	61.96869838
end:

begin:
entry no.:
250
Au(2+)
Z (atomic number):
79
Z0 (number of electrons):
77
Alpha:
0.02459936395
c1-c11:
0.1551841683	0.2693169809	0.5305921072	0.7027082342	0.6687996478	1.100680657
1.386140725	1.277063891	0.8804251566	0.3384954279	0.03682835770
d1-d11:
0.05250104342	0.1863549341	0.4841899702	0.9280868374	1.798201356	3.236961120
5.466792633	9.206637820	15.46101723	25.69947065	43.25018710
end:

begin:
entry no.:
251
Au(3+)
Z (atomic number):
79
Z0 (number of electrons):
76
Alpha:
0.02477784287
c1-c10:
0.1573844017	0.2727742024	0.5622437174	0.7058192938	0.7191570143	1.180976863
1.333385137	1.053655512	0.4988539013	0.07183306733
d1-d10:
0.05383321684	0.1925738584	0.5053426997	0.9856195966	1.982248395	3.584130603
6.127004054	10.45325657	17.68987563	30.00443034
end:

begin:
entry no.:
252
Au(5+)
Z (atomic number):
79
Z0 (number of electrons):
74
Alpha:
0.02371904946
c1-c10:
0.1494988893	0.2568258224	0.5126333007	0.6554332006	0.5881073497	0.9257503785
1.062689149	0.8078421631	0.3399186930	0.03849508007
d1-d10:
0.05278555852	0.1873168171	0.4894815194	0.9366773710	1.816194886	3.197510821
5.218572278	8.474068979	13.72795246	22.31156585
end:

begin:
entry no.:
253
Hg(1+)
Z (atomic number):
80
Z0 (number of electrons):
79
Alpha:
0.02539263653
c1-c12:
0.1610963347	0.2773763600	0.5634379286	0.7048549524	0.7229770555	1.205056966
1.462227637	1.395368650	1.168584492	0.7934398605	0.3390979469	0.04564826753
d1-d12:
0.05294249143	0.1886518989	0.4874012294	0.9395137866	1.847252425	3.292361311
5.561844260	9.410105759	16.06310757	27.54339892	46.79926018	79.76482099
end:

begin:
entry no.:
254
Hg(2+)
Z (atomic number):
80
Z0 (number of electrons):
78
Alpha:
0.02526711973
c1-c11:
0.1606612341	0.2761085368	0.5701172965	0.6951633494	0.7069154083	1.142502484
1.331796467	1.196284958	0.8319759261	0.3409725591	0.04449524327
d1-d11:
0.05346703581	0.1911059015	0.4957529625	0.9608429423	1.903346382	3.351282850
5.519935131	8.977947658	14.56902805	23.61567970	39.13256653
end:

begin:
entry no.:
255
Tl(1+)
Z (atomic number):
81
Z0 (number of electrons):
80
Alpha:
0.02573012792
c1-c12:
0.1637278222	0.2791933900	0.5772319388	0.6831172538	0.7253274745	1.170526676
1.361856431	1.320802142	1.242526440	1.052792074	0.5565056550	0.08836643913
d1-d12:
0.05305703816	0.1894920842	0.4859568774	0.9373951543	1.843309637	3.203337755
5.272015501	8.687229482	14.51771129	24.56578934	41.48467855	70.54197881
end:

begin:
entry no.:
256
Tl(3+)
Z (atomic number):
81
Z0 (number of electrons):
78
Alpha:
0.02548260850
c1-c10:
0.1629251778	0.2773583528	0.5933380967	0.6716692636	0.7760286210	1.269589366
1.342809960	0.9788657833	0.4073736090	0.05046720374
d1-d10:
0.05412395468	0.1947412124	0.5035783026	0.9893948214	2.028349887	3.610065409
6.126015625	10.28081721	17.02203358	28.39275254
end:

begin:
entry no.:
257
Pb(2+)
Z (atomic number):
82
Z0 (number of electrons):
80
Alpha:
0.02602618831
c1-c11:
0.1666720275	0.2824030732	0.6048692532	0.6620649856	0.8177516354	1.298031646
1.376597342	1.239732654	1.026690988	0.5403888942	0.08066940242
d1-d11:
0.05389194900	0.1941897308	0.4963317098	0.9747081181	1.982365620	3.486476512
5.940695066	10.23991095	17.65163337	29.67770963	49.52656496
end:

begin:
entry no.:
258
Pb(4+)
Z (atomic number):
82
Z0 (number of electrons):
78
Alpha:
0.02515410408
c1-c10:
0.1603978909	0.2689918545	0.5721138020	0.6270127883	0.7088355742	1.166412406
1.218625463	0.8517660545	0.3228053580	0.03401513588
d1-d10:
0.05337861307	0.1913560858	0.4891516714	0.9492902964	1.921246878	3.354803914
5.551086553	9.039397113	14.52551708	23.54577227
end:

begin:
entry no.:
259
Bi(3+)
Z (atomic number):
83
Z0 (number of electrons):
80
Alpha:
0.02585314085
c1-c11:
0.1654969390	0.2773182124	0.5951802333	0.6226378311	0.7952087760	1.244877644
1.258024538	1.068581757	0.8143535850	0.3674847247	0.05022172394
d1-d11:
0.05355221347	0.1930220824	0.4884234021	0.9559282838	1.938949005	3.374741939
5.699127005	9.670325062	16.05017074	25.40414586	39.78017438
end:

begin:
entry no.:
260
Bi(5+)
Z (atomic number):
83
Z0 (number of electrons):
78
Alpha:
0.02506353000
c1-c10:
0.1599493381	0.2654466849	0.5690032179	0.5905309439	0.7013097575	1.143430001
1.123496329	0.6742589997	0.1960944042	0.01707502251
d1-d10:
0.05324181135	0.1912295572	0.4844042018	0.9395550097	1.907207802	3.297194109
5.419196867	8.691212319	13.51011907	20.73677410
end:

begin:
entry no.:
261
Po(2+)
Z (atomic number):
84
Z0 (number of electrons):
82
Alpha:
0.02671906663
c1-c12:
0.1720143953	0.2900816660	0.6290391853	0.6278726049	0.9226556914	1.344756197
1.276341762	1.238595657	1.365819598	1.045063389	0.3495866838	0.02502646687
d1-d12:
0.05411552796	0.1970338579	0.4943426232	0.9867415845	2.014778322	3.505514786
5.992834586	10.42350297	17.70730804	29.00458173	46.70526390	75.78563043
end:

begin:
entry no.:
262
Po(4+)
Z (atomic number):
84
Z0 (number of electrons):
80
Alpha:
0.02540101175
c1-c11:
0.1619135395	0.2671658917	0.5660584706	0.5751410818	0.6880187609	1.073426379
1.080954892	0.9214737139	0.7857073066	0.4208266035	0.05676686471
d1-d11:
0.05251939982	0.1882669276	0.4704279340	0.9040656340	1.786993361	3.007989429
4.830997685	7.731040974	12.42573977	19.72223491	31.38857360
end:

begin:
entry no.:
263
Po(6+)
Z (atomic number):
84
Z0 (number of electrons):
78
Alpha:
0.02528437882
c1-c9:
0.1621793590	0.2687498066	0.5870275681	0.5627593054	0.7792658880	1.181269247
0.9968884428	0.4359629468	0.05337564230
d1-d9:
0.05389619005	0.1955865424	0.4918949400	0.9721999814	2.011100180	3.476524209
5.756526862	9.342210332	15.19884583
end:

begin:
entry no.:
264
At(1+)
Z (atomic number):
85
Z0 (number of electrons):
84
Alpha:
0.02709207548
c1-c12:
0.1742118184	0.2928133390	0.6273942823	0.6163980924	0.9322941498	1.365859778
1.309665084	1.459349142	1.914989631	1.737849841	0.7938097991	0.1029341390
d1-d12:
0.05347976610	0.1945455809	0.4820160756	0.9559315761	1.925033538	3.319231689
5.686669921	10.05155681	17.19748329	28.56964023	47.12380233	79.02406261
end:

begin:
entry no.:
265
At(3+)
Z (atomic number):
85
Z0 (number of electrons):
82
Alpha:
0.02587152413
c1-c12:
0.1650330451	0.2720295995	0.5762642356	0.5737941887	0.7694993026	1.204078931
1.163471484	1.052006735	1.146695228	0.9490032472	0.3601121057	0.03177108147
d1-d12:
0.05215583283	0.1873070004	0.4633238872	0.8943758736	1.783689768	3.041952444
5.070404762	8.587050950	14.04089298	21.96323152	34.00878301	53.57349915
end:

begin:
entry no.:
266
At(5+)
Z (atomic number):
85
Z0 (number of electrons):
80
Alpha:
0.02585467690
c1-c10:
0.1660975077	0.2758514595	0.5983298199	0.5604391360	0.8488416345	1.203662450
1.062911534	0.8397241279	0.4388758911	0.05717997284
d1-d10:
0.05372413883	0.1957596504	0.4862570204	0.9680789246	1.975117311	3.415841575
5.833407883	9.994440138	16.27211977	25.90287492
end:

begin:
entry no.:
267
At(7+)
Z (atomic number):
85
Z0 (number of electrons):
78
Alpha:
0.02519048322
c1-c9:
0.1616312782	0.2662909955	0.5808062335	0.5271707087	0.7707416738	1.125917861
0.8790349692	0.3284812477	0.03267713491
d1-d9:
0.05373813642	0.1957214762	0.4869285798	0.9643920374	1.983375757	3.382559067
5.518735453	8.771157127	13.88395764
end:

begin:
entry no.:
268
At(1-)
Z (atomic number):
85
Z0 (number of electrons):
86
Alpha:
0.02744769484
c1-c14:
0.1760160499	0.2956949334	0.6246478897	0.6338437385	0.9009947894	1.392569872
1.429438801	1.605423351	2.292755782	2.729292944	2.436611837	1.599455580
0.6684624200	0.1114290103
d1-d14:
0.05276549141	0.1907240456	0.4711466297	0.9202609025	1.824767578	3.120394351
5.268227034	9.198412391	15.80272977	26.62036134	45.06922059	77.84652482
139.2736817	265.7186913
end:

begin:
entry no.:
269
Fr(1+)
Z (atomic number):
87
Z0 (number of electrons):
86
Alpha:
0.02783389315
c1-c12:
0.1797241461	0.3053464163	0.6457119938	0.5973475169	1.050119890	1.323848858
1.177784724	1.605928229	2.115292992	1.754664177	0.7146064748	0.08070571653
d1-d12:
0.05377649411	0.1985882031	0.4823362618	0.9845832636	1.950383389	3.328815012
5.740567637	9.854812184	16.01303991	25.69588139	41.43526886	68.61381907
end:

begin:
entry no.:
270
Ra(2+)
Z (atomic number):
88
Z0 (number of electrons):
86
Alpha:
0.02791429472
c1-c11:
0.1805091547	0.3094137507	0.6453270533	0.5904050440	1.119437208	1.271689028
1.211214365	1.888572150	1.962139808	0.9216754692	0.1144057956
d1-d11:
0.05401107762	0.2014108044	0.4844647150	1.014019563	1.995467106	3.445157634
6.216278694	10.81031238	17.76107474	28.75684421	47.23302557
end:

begin:
entry no.:
271
Ac(3+)
Z (atomic number):
89
Z0 (number of electrons):
86
Alpha:
0.02767327183
c1-c11:
0.1785362135	0.3053707488	0.6258837268	0.5591762710	1.079470657	1.165338810
1.098285707	1.732675496	1.681019354	0.6953460155	0.07367317367
d1-d11:
0.05350790718	0.1998669235	0.4751213877	0.9949717710	1.926974288	3.286245021
5.885177362	9.958137088	15.83419055	24.69662299	38.92836804
end:

begin:
entry no.:
272
Th(2+)
Z (atomic number):
90
Z0 (number of electrons):
88
Alpha:
0.02851834525
c1-c12:
0.1844330443	0.3234445931	0.6425095870	0.6099749000	1.199199349	1.200740091
1.353852985	2.061936543	1.896898939	1.057206647	0.5202999152	0.1021264357
d1-d12:
0.05392792677	0.2039532736	0.4808201678	1.041589361	1.994768513	3.474934410
6.353301146	10.76294207	17.79302995	30.54467319	53.75670364	91.42864394
end:

begin:
entry no.:
273
Th(3+)
Z (atomic number):
90
Z0 (number of electrons):
87
Alpha:
0.02799299570
c1-c11:
0.1806259345	0.3129411868	0.6250778677	0.5703811279	1.119062211	1.141074772
1.202483704	1.866512939	1.634548402	0.5428362838	0.03735120674
d1-d11:
0.05350880102	0.2013935728	0.4740238778	1.011144993	1.931861788	3.316815214
5.998245870	10.11305575	16.36780534	26.58185335	46.78515230
end:

begin:
entry no.:
274
Th(4+)
Z (atomic number):
90
Z0 (number of electrons):
86
Alpha:
0.02786724652
c1-c10:
0.1800973330	0.3143794907	0.6250786585	0.5845632690	1.165487783	1.078770031
1.297337574	1.870326405	1.104303196	0.1549452042
d1-d10:
0.05397828937	0.2044525424	0.4814406687	1.050731858	2.012375165	3.526068625
6.616802459	11.09556035	17.81500532	28.73961310
end:

begin:
entry no.:
275
Pa(3+)
Z (atomic number):
91
Z0 (number of electrons):
88
Alpha:
0.02823990528
c1-c11:
0.1820557117	0.3190075853	0.6196900676	0.5814085258	1.141910818	1.124967695
1.281999721	1.880323334	1.532026351	0.5073842838	0.04053434709
d1-d11:
0.05334236635	0.2019088989	0.4706672179	1.017731651	1.921293376	3.320182513
6.000343228	10.02541848	16.12797720	25.97826506	44.90951575
end:

begin:
entry no.:
276
Pa(4+)
Z (atomic number):
91
Z0 (number of electrons):
87
Alpha:
0.02802939254
c1-c11:
0.1808145795	0.3179837964	0.6150777310	0.5831340649	1.144310032	1.042371107
1.213755126	1.693569108	1.201345453	0.3571518491	0.02674956079
d1-d11:
0.05361359452	0.2037403060	0.4747909745	1.040525903	1.959469139	3.397333240
6.152969488	9.980667995	15.30370171	22.94860125	35.26486797
end:

begin:
entry no.:
277
Pa(5+)
Z (atomic number):
91
Z0 (number of electrons):
86
Alpha:
0.02772758752
c1-c10:
0.1788381721	0.3142203881	0.6070700068	0.5763406935	1.142647579	0.9769394886
1.282467912	1.696535510	0.8306382206	0.08999557547
d1-d10:
0.05368773511	0.2043508547	0.4758085435	1.050760090	1.978405039	3.469032637
6.474842822	10.56711180	16.52158173	25.91360014
end:

begin:
entry no.:
278
U(3+)
Z (atomic number):
92
Z0 (number of electrons):
89
Alpha:
0.02814778263
c1-c11:
0.1807456642	0.3153642468	0.6018441559	0.5551808857	1.092112459	1.110406600
1.252646237	1.846461555	1.585849016	0.5676384056	0.04952610694
d1-d11:
0.05244935934	0.1978937798	0.4564383000	0.9743434100	1.817512099	3.105007439
5.538080318	9.255948540	14.95766410	24.24313571	41.71232103
end:

begin:
entry no.:
279
U(4+)
Z (atomic number):
92
Z0 (number of electrons):
88
Alpha:
0.02797221187
c1-c11:
0.1797570748	0.3151465083	0.5974994915	0.5548965577	1.083413600	1.021912100
1.138477361	1.660502615	1.335653809	0.4306651052	0.03234159887
d1-d11:
0.05277860508	0.2000378858	0.4610755160	0.9964746445	1.847405538	3.140064565
5.550019983	9.003795120	13.98076343	21.46687533	33.69178483
end:

begin:
entry no.:
280
U(5+)
Z (atomic number):
92
Z0 (number of electrons):
87
Alpha:
0.02787179599
c1-c10:
0.1793728249	0.3176442501	0.5962473574	0.5796324264	1.133368440	0.9762923818
1.314616478	1.671810245	0.8233650818	0.09437007313
d1-d10:
0.05328211195	0.2033790070	0.4688941761	1.039895060	1.934432206	3.398005753
6.253442934	10.17590632	15.91275651	25.01894109
end:

begin:
entry no.:
281
U(6+)
Z (atomic number):
92
Z0 (number of electrons):
86
Alpha:
0.02712832600
c1-c11:
0.1739087630	0.3004276835	0.5741605494	0.5087646104	1.021904913	0.8932342117
1.052730196	1.590702267	0.8924691203	0.1108671716	0.00008495235730
d1-d11:
0.05237444253	0.1978014850	0.4546585266	0.9755758130	1.802485710	3.038761524
5.553901318	8.975827814	13.88167812	21.56895564	140.5153770
end:

begin:
entry no.:
282
Np(3+)
Z (atomic number):
93
Z0 (number of electrons):
90
Alpha:
0.02868286018
c1-c11:
0.1843368774	0.3307202478	0.6032745253	0.6059512414	1.155218741	1.112800178
1.397545864	1.861882114	1.376732857	0.4240860435	0.03194611244
d1-d11:
0.05289325895	0.2021417284	0.4628068008	1.021055873	1.883401248	3.281203398
5.861766470	9.711011817	15.60913281	25.09781723	42.52399431
end:

begin:
entry no.:
283
Np(4+)
Z (atomic number):
93
Z0 (number of electrons):
89
Alpha:
0.02788328143
c1-c11:
0.1784855238	0.3118822485	0.5808351298	0.5318856054	1.042283897	1.021491284
1.138840383	1.646712584	1.352496378	0.4638404328	0.03743553172
d1-d11:
0.05190068068	0.1961213447	0.4475477909	0.9559101568	1.753869814	2.958232432
5.192611981	8.462412109	13.19756517	20.33783993	32.19151076
end:

begin:
entry no.:
284
Np(5+)
Z (atomic number):
93
Z0 (number of electrons):
88
Alpha:
0.02811304908
c1-c10:
0.1806286318	0.3243791698	0.5874734482	0.5972756947	1.130737913	0.9750487539
1.346984025	1.634911369	0.7943515064	0.08933199601
d1-d10:
0.05309080100	0.2037285223	0.4655734229	1.043399763	1.916834096	3.378808029
6.111900874	9.896517202	15.49385507	24.47481068
end:

begin:
entry no.:
285
Np(6+)
Z (atomic number):
93
Z0 (number of electrons):
87
Alpha:
0.02762794169
c1-c10:
0.1772151548	0.3148192746	0.5741511754	0.5629254252	1.086245769	0.8897520543
1.251116638	1.524910342	0.6661294738	0.06019545044
d1-d10:
0.05275743018	0.2017821546	0.4600914558	1.023279687	1.872573231	3.269056558
5.941364829	9.483429397	14.59576868	22.62147735
end:

begin:
entry no.:
286
Np(7+)
Z (atomic number):
93
Z0 (number of electrons):
86
Alpha:
0.02727911522
c1-c10:
0.1748626987	0.3095788449	0.5641929483	0.5468793043	1.054228343	0.7935668804
1.170578731	1.409390610	0.5545528060	0.04269691654
d1-d10:
0.05271592234	0.2016981338	0.4591223668	1.023369900	1.860894026	3.225990328
5.854215479	9.155553699	13.82596314	21.00677259
end:

begin:
entry no.:
287
Pu(3+)
Z (atomic number):
94
Z0 (number of electrons):
91
Alpha:
0.02891653755
c1-c11:
0.1854926364	0.3374151906	0.5939743452	0.6230595121	1.153097432	1.105127379
1.400640038	1.781915745	1.328520126	0.4503062979	0.04016966726
d1-d11:
0.05269284070	0.2023451332	0.4596255731	1.023140492	1.866741125	3.251860567
5.723949272	9.355758650	14.83670621	23.52752350	39.23118606
end:

begin:
entry no.:
288
Pu(4+)
Z (atomic number):
94
Z0 (number of electrons):
90
Alpha:
0.02889352648
c1-c10:
0.1856522856	0.3430505093	0.5925501402	0.6678107306	1.190027548	1.094599217
1.567696076	1.725366365	0.7943835021	0.08749341801
d1-d10:
0.05333451158	0.2066257706	0.4700079080	1.075748946	1.971801282	3.557200976
6.404171447	10.59810160	17.09159477	27.93481615
end:

begin:
entry no.:
289
Pu(5+)
Z (atomic number):
94
Z0 (number of electrons):
89
Alpha:
0.02841234174
c1-c10:
0.1822731783	0.3333183191	0.5790981677	0.6267804938	1.129762297	0.9767473217
1.377464475	1.593788183	0.7450542692	0.07923564699
d1-d10:
0.05302021244	0.2047931998	0.4644708443	1.054610988	1.916614840	3.390973919
6.019192758	9.708138715	15.23270375	24.14207063
end:

begin:
entry no.:
290
Pu(6+)
Z (atomic number):
94
Z0 (number of electrons):
88
Alpha:
0.02800743872
c1-c10:
0.1794896722	0.3262793246	0.5679250970	0.6045695279	1.095654295	0.8931583376
1.298268861	1.449417135	0.6113768036	0.05826322053
d1-d10:
0.05286286293	0.2039933317	0.4616979294	1.047721341	1.895807891	3.348210640
5.935817691	9.374588394	14.31382510	21.98635200
end:

begin:
entry no.:
291
Pu(7+)
Z (atomic number):
94
Z0 (number of electrons):
87
Alpha:
0.02702007523
c1-c10:
0.1722952446	0.3014187370	0.5455031613	0.5081204598	1.011441456	0.8294217038
1.152389327	1.435538044	0.6023878001	0.05138015040
d1-d10:
0.05145042402	0.1953451404	0.4404231729	0.9596528258	1.737670247	2.978739408
5.422429969	8.599049132	13.09079434	20.01104916
end:

begin:
entry no.:
292
Am(2+)
Z (atomic number):
95
Z0 (number of electrons):
93
Alpha:
0.02811569992
c1-c12:
0.1786415074	0.3104890535	0.5672662494	0.5313737284	1.055459781	1.147959847
1.297805095	1.746628472	1.694063775	0.9885734589	0.2813907139	0.02933719302
d1-d12:
0.04979030081	0.1863099564	0.4197334208	0.8816362232	1.620681479	2.760395985
4.788479631	7.868928815	12.56418724	20.09823990	33.10493128	58.57099002
end:

begin:
entry no.:
293
Am(3+)
Z (atomic number):
95
Z0 (number of electrons):
92
Alpha:
0.02897801844
c1-c12:
0.1852846648	0.3386076368	0.5791583744	0.6043906651	1.077817564	0.9928323887
1.101761573	1.560352357	1.563259288	0.7843844473	0.1192761877	0.0005988890033
d1-d12:
0.05214142287	0.2002632023	0.4508359106	0.9952119012	1.777260026	2.959804938
4.843862609	7.590865132	11.88478214	18.91956985	31.40921554	86.04022734
end:

begin:
entry no.:
294
Am(4+)
Z (atomic number):
95
Z0 (number of electrons):
91
Alpha:
0.02731853200
c1-c11:
0.1731506245	0.2958979367	0.5405876803	0.4577046663	0.9050564669	1.024992572
1.105451053	1.613591095	1.459727653	0.5590101399	0.04983728075
d1-d11:
0.04943529990	0.1841818073	0.4123725309	0.8406411704	1.513073903	2.491878713
4.320258976	7.205276543	11.49774678	18.12816343	29.16068023
end:

begin:
entry no.:
295
Am(5+)
Z (atomic number):
95
Z0 (number of electrons):
90
Alpha:
0.02825112546
c1-c10:
0.1803842232	0.3276052101	0.5611411693	0.5911456863	1.091387178	0.9915535597
1.359820967	1.591810784	0.7879910246	0.09460571965
d1-d10:
0.05199024530	0.1997486224	0.4486608095	1.001288800	1.805433681	3.162060844
5.622730887	9.134626377	14.38750859	22.85423487
end:

begin:
entry no.:
296
Am(6+)
Z (atomic number):
95
Z0 (number of electrons):
89
Alpha:
0.02805672391
c1-c10:
0.1791912681	0.3272424969	0.5539943457	0.5963184622	1.067812910	0.8937782832
1.236922433	1.423578259	0.6932979002	0.08068655633
d1-d10:
0.05226394975	0.2016508509	0.4524789942	1.021159999	1.829100608	3.194696505
5.565721278	8.721874878	13.28506723	20.53362046
end:

begin:
entry no.:
297
Cm(3+)
Z (atomic number):
96
Z0 (number of electrons):
93
Alpha:
0.02960862147
c1-c11:
0.1893345654	0.3590988705	0.5779270770	0.7058718654	1.188939257	1.156413913
1.529369869	1.700948844	1.087553482	0.2978453767	0.01716336497
d1-d11:
0.05273916530	0.2053715617	0.4615631617	1.056407499	1.910878892	3.402303525
5.909951194	9.608731490	15.26326087	24.32770887	40.97408837
end:

begin:
entry no.:
298
Cm(4+)
Z (atomic number):
96
Z0 (number of electrons):
92
Alpha:
0.02854341251
c1-c11:
0.1816369252	0.3302348751	0.5530579423	0.5603655298	1.014338764	0.9918486211
1.233453316	1.646416960	1.216857576	0.3613085466	0.02297484869
d1-d11:
0.05125569680	0.1962925352	0.4372194761	0.9530610995	1.678366216	2.800574255
4.809036964	7.868747645	12.47293587	19.50405525	31.16750520
end:

begin:
entry no.:
299
Bk(3+)
Z (atomic number):
97
Z0 (number of electrons):
94
Alpha:
0.02982930521
c1-c11:
0.1902245235	0.3659809919	0.5662924773	0.7263073495	1.184507920	1.181250313
1.575382786	1.696488194	0.9957108283	0.2209864624	0.007755560673
d1-d11:
0.05250482602	0.2051257443	0.4587796057	1.052277106	1.895198272	3.381781881
5.870774311	9.649384197	15.60862399	25.36219697	44.13777944
end:

begin:
entry no.:
300
Bk(4+)
Z (atomic number):
97
Z0 (number of electrons):
93
Alpha:
0.02926570750
c1-c11:
0.1862860257	0.3533942061	0.5524319308	0.6703633227	1.114703762	1.070616293
1.446459250	1.619668129	0.8831084629	0.1388199954	0.0003602045163
d1-d11:
0.05203616399	0.2024059452	0.4505786044	1.022725608	1.820548922	3.187462256
5.506682012	8.996766808	14.45661026	23.52160095	64.11168456
end:

begin:
entry no.:
301
Cf(2+)
Z (atomic number):
98
Z0 (number of electrons):
96
Alpha:
0.03040236188
c1-c11:
0.1934480534	0.3780873627	0.5642015183	0.7588886385	1.210418377	1.262081359
1.660505144	1.801467669	1.192361661	0.3661027873	0.03134483831
d1-d11:
0.05232072799	0.2048580508	0.4571494248	1.045879538	1.881235239	3.352809698
5.818088852	9.698506116	16.09448369	27.17802408	49.02724621
end:

begin:
entry no.:
302
Cf(3+)
Z (atomic number):
98
Z0 (number of electrons):
95
Alpha:
0.02993167782
c1-c11:
0.1902099730	0.3687542397	0.5525671275	0.7252581019	1.166115311	1.183971134
1.560026429	1.657795975	0.9731989606	0.2221503856	0.009871169623
d1-d11:
0.05204249675	0.2033647972	0.4522700616	1.032026745	1.846879413	3.276866938
5.661176964	9.310935265	15.06430914	24.32364437	40.45132224
end:

begin:
entry no.:
303
Cf(4+)
Z (atomic number):
98
Z0 (number of electrons):
94
Alpha:
0.02992686437
c1-c10:
0.1903687501	0.3755937201	0.5484264266	0.7756504139	1.175728054	1.195664428
1.601080103	1.449454815	0.5866728521	0.05841664742
d1-d10:
0.05267150341	0.2075155853	0.4632779221	1.077022361	1.944212741	3.540354613
6.141265869	10.04112778	16.08578670	26.09216494
end:

begin:
entry no.:
304
Es(2+)
Z (atomic number):
99
Z0 (number of electrons):
97
Alpha:
0.03070015810
c1-c11:
0.1948182034	0.3875362393	0.5539214347	0.7915277653	1.215616351	1.285394635
1.643056389	1.686562366	1.112562388	0.3766219875	0.03916524541
d1-d11:
0.05223787367	0.2053234749	0.4575920124	1.048914505	1.886524607	3.368759376
5.797375030	9.542953755	15.50667979	25.49970803	44.71508022
end:

begin:
entry no.:
305
Es(3+)
Z (atomic number):
99
Z0 (number of electrons):
96
Alpha:
0.03015658489
c1-c11:
0.1910632591	0.3756422217	0.5409742276	0.7429424753	1.155739378	1.179258983
1.496904284	1.558292922	0.9832710106	0.2689534821	0.01523823908
d1-d11:
0.05182300729	0.2030138241	0.4501085237	1.025943354	1.828044864	3.223642044
5.479430064	8.845956783	14.05249176	22.41559197	37.26743181
end:

begin:
entry no.:
306
Fm(2+)
Z (atomic number):
100
Z0 (number of electrons):
98
Alpha:
0.03104573452
c1-c11:
0.1964877603	0.3984919413	0.5447611720	0.8304146769	1.223719130	1.314433120
1.660764526	1.654613785	1.016920900	0.2933296479	0.02334865084
d1-d11:
0.05224298253	0.2061897632	0.4600845932	1.055618154	1.902024234	3.402459608
5.838552548	9.683327273	15.97241699	26.60682431	46.77216631
end:

begin:
entry no.:
307
Fm(3+)
Z (atomic number):
100
Z0 (number of electrons):
97
Alpha:
0.02968621545
c1-c11:
0.1869695088	0.3596303099	0.5196460946	0.6449013945	1.053156665	1.091910785
1.378110485	1.588380720	1.147318691	0.3981891244	0.03916401027
d1-d11:
0.05030472335	0.1948235450	0.4263230757	0.9416736911	1.634955959	2.768322310
4.666154703	7.604542662	12.19480151	19.41090910	31.54758701
end:

begin:
entry no.:
308
Md(2+)
Z (atomic number):
101
Z0 (number of electrons):
99
Alpha:
0.03122669572
c1-c11:
0.1969435490	0.4034728228	0.5331684917	0.8386447620	1.211024815	1.292660112
1.557932065	1.544009648	1.043853547	0.3691856464	0.03975679959
d1-d11:
0.05194127032	0.2050746934	0.4571229155	1.042291836	1.871509444	3.316444318
5.585808958	9.032453678	14.52828877	23.72488494	40.99926058
end:

begin:
entry no.:
309
Md(3+)
Z (atomic number):
101
Z0 (number of electrons):
98
Alpha:
0.02916428782
c1-c11:
0.1828149495	0.3468506552	0.5095755436	0.6509163967	1.118979010	1.201584196
1.495515818	1.543226039	0.9674987399	0.2727061426	0.01741846640
d1-d11:
0.04876294648	0.1872423356	0.4082038444	0.9071851799	1.616393130	2.851777264
4.933177185	8.125331750	13.07855370	20.91063351	34.38515396
end:

begin:
entry no.:
310
No(2+)
Z (atomic number):
102
Z0 (number of electrons):
100
Alpha:
0.03152520324
c1-c11:
0.1982101012	0.4122064724	0.5246102047	0.8692166658	1.229365510	1.359744667
1.643096247	1.523407634	0.8837546525	0.2438776528	0.01930525934
d1-d11:
0.05185940097	0.2051494630	0.4587125086	1.042381711	1.880802938	3.367876883
5.770669755	9.576057933	15.73945437	25.90578324	44.31893629
end:

begin:
entry no.:
311
No(3+)
Z (atomic number):
102
Z0 (number of electrons):
99
Alpha:
0.03143854311
c1-c10:
0.1977048685	0.4161102678	0.5201818270	0.9022478782	1.227880281	1.366763802
1.624934340	1.334673660	0.5517700080	0.06256573958
d1-d10:
0.05229718494	0.2079621469	0.4678255944	1.071661337	1.953349147	3.549553430
6.104218571	10.13902518	16.69092610	28.01330138
end:

begin:
entry no.:
312
Lr(3+)
Z (atomic number):
103
Z0 (number of electrons):
100
Alpha:
0.03134576755
c1-c11:
0.1962017532	0.4110360609	0.5044406321	0.8584860664	1.182301405	1.301798923
1.562083877	1.365285530	0.6339380506	0.09038820870	0.0001966279594
d1-d11:
0.05149734854	0.2037022402	0.4550382893	1.026780398	1.842605220	3.280284916
5.595368545	9.282553449	15.29687757	25.61266092	119.3941239
end:

begin:
entry no.:
313
Rf(4+)
Z (atomic number):
104
Z0 (number of electrons):
100
Alpha:
0.03117090529
c1-c10:
0.1942255869	0.4098039360	0.4856058485	0.8523167237	1.147070669	1.259529809
1.458288866	1.162796819	0.4496049605	0.04505644007
d1-d10:
0.05114445414	0.2022360391	0.4518944574	1.012779769	1.814249103	3.228861699
5.464716745	8.909094862	14.30201737	23.18069357
end:

begin:
entry no.:
314
Db(5+)
Z (atomic number):
105
Z0 (number of electrons):
100
Alpha:
0.03061626036
c1-c10:
0.1897062568	0.3967932351	0.4619603913	0.7997458699	1.089337178	1.186117967
1.367065422	1.048457563	0.3606277269	0.02788154942
d1-d10:
0.05011203626	0.1970049824	0.4359421830	0.9672388406	1.714249564	3.028721529
5.102298227	8.241282224	13.04944628	20.86642933
end:

begin:
entry no.:
315
Sg(6+)
Z (atomic number):
106
Z0 (number of electrons):
100
Alpha:
0.03159843031
c1-c9:
0.1955234659	0.4299402132	0.4715989160	0.9495408313	1.145443905	1.302164196
1.282524099	0.6143039095	0.07461073999
d1-d9:
0.05184762525	0.2066115547	0.4777767366	1.059109873	1.953554712	3.557593459
6.025127979	9.796929224	15.87603170
end:

begin:
entry no.:
316
Bh(7+)
Z (atomic number):
107
Z0 (number of electrons):
100
Alpha:
0.03127994521
c1-c9:
0.1925365982	0.4224257326	0.4520615501	0.9105836747	1.080364373	1.209382460
1.181068910	0.5511778080	0.06370203276
d1-d9:
0.05123450740	0.2033415496	0.4691381950	1.026545286	1.870704451	3.359011630
5.600985524	8.953455655	14.27314896
end:

begin:
entry no.:
317
Hs(8+)
Z (atomic number):
108
Z0 (number of electrons):
100
Alpha:
0.03121925403
c1-c9:
0.1912992518	0.4220098024	0.4421278952	0.9065399648	1.035981660	1.135413827
1.051663372	0.4687052272	0.05332213815
d1-d9:
0.05109159095	0.2024509265	0.4717377204	1.019372228	1.854721570	3.288850244
5.355067420	8.334394007	12.98291151
end:

begin:
entry no.:
318
Cn(2+)
Z (atomic number):
112
Z0 (number of electrons):
110
Alpha:
0.03371433945
c1-c12:
0.2046414852	0.4482985190	0.4740442358	0.9719111074	1.054919704	1.116127865
1.426801804	1.704128941	1.641914958	1.081646399	0.3448631587	0.02528379681
d1-d12:
0.04983534640	0.1931922353	0.4580425505	0.9387979280	1.651151190	2.827506276
4.559806627	7.265332641	11.74108148	19.11405292	31.14935175	51.96381413
end:

:**********************************************************:
