# Supplementary material for: Analytical models representing X-ray form factors of ions
Source: Acta Crystallogr A Found Adv. 2024 Jan 1;80(Pt 1):129–36. doi: 10.1107/S2053273323010550 (PMC10833360; doi:10.1107/S2053273323010550)
Supplement: Supplementary file 13 [file a-80-00129-sup13.txt]

begin:
entry no.:
1
Li(1+)
Z (atomic number):
3
Z0 (number of electrons):
2
Alpha:
0.0002394263869
c1-c11:
0.001527619667	0.002993648272	0.004969873237	0.007871625742	0.01229176726	0.01878946011
0.02684993598	0.03302305817	0.03007168590	0.01575640623	0.002688353629
d1-d11:
0.01867769659	0.06532253751	0.1475448143	0.2810791495	0.4953297966	0.8444962012
1.425047805	2.406865403	4.088947674	7.023483194	12.54585210
end:

begin:
entry no.:
2
Be(2+)
Z (atomic number):
4
Z0 (number of electrons):
2
Alpha:
0.0002557413624
c1-c9:
0.001639432806	0.003247617341	0.005480052705	0.008813314712	0.01346815470	0.01808123308
0.01822431461	0.01052448958	0.002019679654
d1-d9:
0.01999973731	0.07040532712	0.1610874252	0.3141750541	0.5742928106	1.025285951
1.817934605	3.227437406	5.879725101
end:

begin:
entry no.:
3
B(1+)
Z (atomic number):
5
Z0 (number of electrons):
4
Alpha:
0.0004829722969
c1-c14:
0.003078939826	0.006006288382	0.009844993450	0.01521495370	0.02264178167	0.03221991875
0.04524681282	0.06935315009	0.1243501936	0.2286878086	0.3423089051	0.3313418782
0.1509564097	0.01739702631
d1-d14:
0.01883351618	0.06582238344	0.1485374814	0.2831142822	0.5006279495	0.8579525236
1.464576925	2.540136351	4.441022707	7.661014577	12.93271879	21.43487265
35.22111210	58.90499466
end:

begin:
entry no.:
4
B(2+)
Z (atomic number):
5
Z0 (number of electrons):
3
Alpha:
0.0003527548907
c1-c13:
0.002250850913	0.004398567374	0.007215354078	0.01110903175	0.01628077233	0.02197663105
0.02719835618	0.03609350324	0.06309230056	0.1201683528	0.1662627890	0.1080542414
0.01705408551
d1-d13:
0.01835002650	0.06421928503	0.1452855912	0.2780680660	0.4953052915	0.8582402402
1.478628246	2.563183198	4.451579404	7.663367713	12.97538773	21.69981156
36.77971728
end:

begin:
entry no.:
5
B(3+)
Z (atomic number):
5
Z0 (number of electrons):
2
Alpha:
0.0002374703254
c1-c9:
0.001512212073	0.002936094622	0.004751818540	0.007107505841	0.009629739464	0.01078123637
0.008663213601	0.003883703322	0.0005223273925
d1-d9:
0.01851317003	0.06465479113	0.1458634377	0.2785477590	0.4941469492	0.8454530856
1.420025743	2.388102449	4.166283325
end:

begin:
entry no.:
6
C(1+)
Z (atomic number):
6
Z0 (number of electrons):
5
Alpha:
0.0006090793728
c1-c13:
0.003888975105	0.007606366930	0.01248883793	0.01928791301	0.02879175761	0.04258036893
0.06725603075	0.1196891797	0.2175234965	0.3330015151	0.3495470323	0.1888425786
0.02947869602
d1-d13:
0.01901821083	0.06663735603	0.1511493328	0.2907239866	0.5217927586	0.9157003249
1.610732047	2.840280693	4.955361917	8.512085155	14.45860420	24.56962048
43.14212054
end:

begin:
entry no.:
7
C(2+)
Z (atomic number):
6
Z0 (number of electrons):
4
Alpha:
0.0004420038636
c1-c13:
0.002806193570	0.005410875583	0.008675360460	0.01295243369	0.01851572299	0.02569421152
0.03671540666	0.06104275739	0.1145986958	0.1902895030	0.2106805328	0.1114764362
0.01517140930
d1-d13:
0.01720299754	0.05985404239	0.1341496225	0.2535173533	0.4446026589	0.7603775256
1.306432073	2.267681589	3.901601731	6.585265418	10.92233458	17.95681634
30.06714828
end:

begin:
entry no.:
8
C(3+)
Z (atomic number):
6
Z0 (number of electrons):
3
Alpha:
0.0003565409203
c1-c12:
0.002274383417	0.004430203246	0.007187138824	0.01073619905	0.01479766153	0.01884666482
0.02574342608	0.04640212133	0.08363087436	0.09792047637	0.05203081394	0.006500193604
d1-d12:
0.01854923804	0.06497346105	0.1474869184	0.2845531072	0.5139394328	0.9143248685
1.657371720	3.015886976	5.264584565	8.778446171	14.29112643	23.70403665
end:

begin:
entry no.:
9
C(4+)
Z (atomic number):
6
Z0 (number of electrons):
2
Alpha:
0.0002409253593
c1-c8:
0.001529005909	0.002927592665	0.004555807252	0.006252818487	0.007365010798	0.006679747582
0.003559631951	0.0006208508818
d1-d8:
0.01875836935	0.06531973333	0.1466292917	0.2774304867	0.4858499863	0.8271194110
1.412747701	2.498606114
end:

begin:
entry no.:
10
C(val)
Z (atomic number):
6
Z0 (number of electrons):
6
Alpha:
0.0007015499363
c1-c15:
0.004461900189	0.008652007992	0.01405319751	0.02157564981	0.03251151700	0.04869559189
0.07506599161	0.1247121973	0.2166329610	0.3581625332	0.5066879801	0.5594174559
0.4413932002	0.2066737330	0.03359894970
d1-d15:
0.01821748798	0.06350132140	0.1427343318	0.2708551718	0.4778504575	0.8207741929
1.401089302	2.391676395	4.078776142	6.925149664	11.67993842	19.59404905
32.85744779	55.64095159	97.41120803
end:

begin:
entry no.:
11
N(1+)
Z (atomic number):
7
Z0 (number of electrons):
6
Alpha:
0.0007109904738
c1-c13:
0.004526906420	0.008779635681	0.01419731086	0.02154899352	0.03204995371	0.04887734485
0.08093830550	0.1424818614	0.2361355044	0.3191096248	0.2988234181	0.1494215298
0.02300182671
d1-d13:
0.01847704056	0.06455042362	0.1457719406	0.2789598835	0.4984846154	0.8711017003
1.513922909	2.606125046	4.417693579	7.396764908	12.34068098	20.79955095
36.48838682
end:

begin:
entry no.:
12
N(2+)
Z (atomic number):
7
Z0 (number of electrons):
5
Alpha:
0.0005904705667
c1-c13:
0.003752397919	0.007224406132	0.01146457886	0.01681163117	0.02391073635	0.03481766907
0.05603935289	0.09931679297	0.1662710323	0.2172227844	0.1746036546	0.05972221050
0.003892516356
d1-d13:
0.01839877115	0.06411945295	0.1440091388	0.2727821834	0.4804454594	0.8275762682
1.422664055	2.426850233	4.066931012	6.707316111	10.97538927	18.02786117
31.10911596
end:

begin:
entry no.:
13
N(3+)
Z (atomic number):
7
Z0 (number of electrons):
4
Alpha:
0.0004791543223
c1-c12:
0.003046217354	0.005858969138	0.009233259403	0.01326418171	0.01801523713	0.02476745718
0.04004947612	0.07565644534	0.1258936833	0.1370480944	0.07206796274	0.01019707227
d1-d12:
0.01866965030	0.06513840034	0.1466635793	0.2790655058	0.4946785380	0.8585735198
1.491796710	2.570268668	4.324302284	7.088947894	11.45798220	18.85166930
end:

begin:
entry no.:
14
N(4+)
Z (atomic number):
7
Z0 (number of electrons):
3
Alpha:
0.0003641032707
c1-c11:
0.002317493051	0.004459545729	0.006984870725	0.009756296313	0.01236073507	0.01552519111
0.02505700981	0.04880021249	0.07066342480	0.04760935079	0.008122164270
d1-d11:
0.01893128591	0.06621943787	0.1499533652	0.2882703936	0.5194127243	0.9284521646
1.683015876	2.984153338	5.101199533	8.510219559	14.27982019
end:

begin:
entry no.:
15
N(5+)
Z (atomic number):
7
Z0 (number of electrons):
2
Alpha:
0.0001391701814
c1-c8:
0.001032673091	0.002227408592	0.003630635016	0.005002838401	0.005631379642	0.004450665613
0.001898020272	0.0002581071950
d1-d8:
0.01187090457	0.04570418278	0.1094620463	0.2157340871	0.3887843075	0.6718162786
1.140360820	1.963900704
end:

begin:
entry no.:
16
O(1+)
Z (atomic number):
8
Z0 (number of electrons):
7
Alpha:
0.0007490450503
c1-c13:
0.004765649408	0.009222023425	0.01485820950	0.02248749053	0.03363939628	0.05249734147
0.08834974977	0.1525099235	0.2414225183	0.3055382748	0.2612927980	0.1168713142
0.01609953088
d1-d13:
0.01668031652	0.05824701377	0.1315045445	0.2516284502	0.4490693083	0.7808288991
1.342369711	2.280215127	3.834597077	6.425776235	10.79352756	18.32211467
32.17900738
end:

begin:
entry no.:
17
O(2+)
Z (atomic number):
8
Z0 (number of electrons):
6
Alpha:
0.0006130830011
c1-c13:
0.003883977327	0.007424877839	0.01165995809	0.01680738953	0.02343349578	0.03443943418
0.05689319583	0.1009999112	0.1667516607	0.2140822567	0.1769977589	0.07194670399
0.008475332041
d1-d13:
0.01589504766	0.05520092219	0.1233017296	0.2312961438	0.3994079764	0.6682100737
1.119824126	1.887470756	3.163991571	5.237408237	8.559533677	13.93413387
23.24474420
end:

begin:
entry no.:
18
O(1-)
Z (atomic number):
8
Z0 (number of electrons):
9
Alpha:
0.0009518342492
c1-c16:
0.006027388151	0.01154496090	0.01835691837	0.02748760890	0.04085136857	0.06233016262
0.09972530718	0.1665505871	0.2748425311	0.4120880931	0.5332540981	0.5808625831
0.5187094229	0.3621829658	0.1654441686	0.02954933736
d1-d16:
0.01644494050	0.05705599938	0.1273242631	0.2392885540	0.4167861502	0.7031006352
1.168457422	1.925927673	3.171646207	5.237708758	8.709599158	14.72646320
25.53461495	45.49685479	83.77739397	163.8662881
end:

begin:
entry no.:
19
F(1-)
Z (atomic number):
9
Z0 (number of electrons):
10
Alpha:
0.001072594309
c1-c16:
0.006764983994	0.01280128954	0.01991808860	0.02921846638	0.04360034786	0.06905369594
0.1153729581	0.1928361196	0.3026218449	0.4194240105	0.4888906159	0.4677903921
0.3585633864	0.2047270693	0.07505206362	0.01111230704
d1-d16:
0.01664846903	0.05750783906	0.1273697650	0.2369497236	0.4090351727	0.6883803351
1.151023966	1.914987063	3.172917919	5.271541973	8.839136635	15.01234189
25.80511204	44.50782980	77.17930679	140.0046842
end:

begin:
entry no.:
20
Na(1+)
Z (atomic number):
11
Z0 (number of electrons):
10
Alpha:
0.001050350777
c1-c13:
0.006634533847	0.01253512257	0.01935013389	0.02802275776	0.04114820009	0.06418441419
0.1046328445	0.1631511850	0.2196238877	0.2303736929	0.1654263392	0.06541801154
0.008283393562
d1-d13:
0.01632641765	0.05664457538	0.1264705627	0.2371705679	0.4082879870	0.6723995732
1.089223252	1.762678712	2.864333835	4.683946010	7.721499569	12.90879548
22.40970202
end:

begin:
entry no.:
21
Mg(2+)
Z (atomic number):
12
Z0 (number of electrons):
10
Alpha:
0.001116849601
c1-c12:
0.007051413905	0.01326851394	0.02046264608	0.03031425391	0.04681212729	0.07555187102
0.1188639433	0.1631383310	0.1740828854	0.1257900617	0.04862700550	0.005790135931
d1-d12:
0.01736848205	0.06041528962	0.1357853712	0.2576298676	0.4505228262	0.7542802070
1.236599455	2.010221450	3.255956774	5.275787010	8.633253564	14.61630217
end:

begin:
entry no.:
22
Al(1+)
Z (atomic number):
13
Z0 (number of electrons):
12
Alpha:
0.001334671589
c1-c15:
0.008425049303	0.01586164669	0.02469459426	0.03760105159	0.05995350288	0.09710144337
0.1471159331	0.1932183896	0.2075014650	0.2110015037	0.3334777912	0.5842547498
0.6846531223	0.3787985823	0.05323134357
d1-d15:
0.01729885730	0.06023189322	0.1356899683	0.2584185578	0.4544541890	0.7661861658
1.262941105	2.069880052	3.445696533	6.007502693	10.72986260	18.21834803
29.95550240	48.73746567	80.83978969
end:

begin:
entry no.:
23
Al(3+)
Z (atomic number):
13
Z0 (number of electrons):
10
Alpha:
0.001139030111
c1-c11:
0.007174112805	0.01339091398	0.02058588555	0.03126246110	0.05055441055	0.08267189052
0.1215213351	0.1419437468	0.1140254424	0.04909360329	0.006436648920
d1-d11:
0.01770592127	0.06161827128	0.1389031554	0.2653310755	0.4694378692	0.7976815478
1.323365167	2.164395404	3.520578792	5.771381287	9.801193538
end:

begin:
entry no.:
24
Si(1+)
Z (atomic number):
14
Z0 (number of electrons):
13
Alpha:
0.001493122430
c1-c15:
0.009412246441	0.01764415599	0.02750177820	0.04239694279	0.06795251885	0.1075442714
0.1537157097	0.1859558514	0.1978668387	0.2684660651	0.5091096056	0.7912699516
0.7625810404	0.3522644694	0.04574343397
d1-d15:
0.01786293526	0.06225145066	0.1404660397	0.2674583200	0.4686564469	0.7861040950
1.289920028	2.107179406	3.522905073	6.186085093	10.72253518	17.94926412
29.61008825	49.06570863	83.90247105
end:

begin:
entry no.:
25
Si(2+)
Z (atomic number):
14
Z0 (number of electrons):
12
Alpha:
0.001263768876
c1-c14:
0.007977460244	0.01498385328	0.02327724460	0.03549531996	0.05635261299	0.08942857009
0.1300813149	0.1588694628	0.1571821808	0.1787374008	0.3391946744	0.4997361134
0.3452636436	0.06224270903
d1-d14:
0.01638749479	0.05714488806	0.1289999033	0.2456932866	0.4300329772	0.7187513610
1.174260890	1.910456497	3.173932238	5.616960649	9.890269840	16.50069203
26.90982703	44.42973117
end:

begin:
entry no.:
26
Si(3+)
Z (atomic number):
14
Z0 (number of electrons):
11
Alpha:
0.001169855878
c1-c14:
0.007309723285	0.01338404970	0.02000869924	0.02937677160	0.04610113991	0.07480965835
0.1118183808	0.1360226744	0.1226256144	0.09900748342	0.1576825324	0.2250305531
0.1424266757	0.02397551464
d1-d14:
0.01646886175	0.05677607616	0.1258339966	0.2341832249	0.4019867337	0.6667360484
1.091358448	1.778406369	2.923540340	5.075968722	9.022654934	14.68136372
22.95737368	36.22948309
end:

begin:
entry no.:
27
Si(4+)
Z (atomic number):
14
Z0 (number of electrons):
10
Alpha:
0.001014500566
c1-c11:
0.006381885229	0.01186148077	0.01809910306	0.02713148223	0.04267583409	0.06696079019
0.09548205105	0.1107937817	0.08768224961	0.03631075186	0.004704978764
d1-d11:
0.01576376298	0.05480886752	0.1232837009	0.2340922799	0.4086009921	0.6789936423
1.096674527	1.752297393	2.798595524	4.496050130	7.441459532
end:

begin:
entry no.:
28
Si(val)
Z (atomic number):
14
Z0 (number of electrons):
14
Alpha:
0.001521109319
c1-c16:
0.009588914463	0.01801084035	0.02809633879	0.04305129030	0.06854827030	0.1099366686
0.1647529303	0.2138144138	0.2433177635	0.3240205511	0.5901299479	1.040850313
1.405717708	1.273630399	0.6149268576	0.09080378566
d1-d16:
0.01689022992	0.05875518683	0.1321177107	0.2505412226	0.4376384086	0.7338129442
1.210841481	2.000889848	3.370115477	5.860227060	10.16292412	17.29013696
29.31627955	50.02338203	85.77018756	149.5405001
end:

begin:
entry no.:
29
P(1+)
Z (atomic number):
15
Z0 (number of electrons):
14
Alpha:
0.001459578199
c1-c15:
0.009139879980	0.01688294641	0.02579098598	0.03886488509	0.06113493224	0.09610464811
0.1381868970	0.1700611235	0.1887855531	0.2717545821	0.5254482194	0.8330403897
0.8365607227	0.4229680704	0.06533164195
d1-d15:
0.01616059628	0.05586644788	0.1243589745	0.2324954759	0.3998520851	0.6607748986
1.072890383	1.738030391	2.877904018	4.967182882	8.482099874	14.13772611
23.37538410	38.79856334	66.20007612
end:

begin:
entry no.:
30
P(2+)
Z (atomic number):
15
Z0 (number of electrons):
13
Alpha:
0.001436769425
c1-c14:
0.009026438620	0.01677479194	0.02597976620	0.04017400055	0.06478386281	0.1021294682
0.1412158722	0.1589722387	0.1699870765	0.2885389278	0.5199820466	0.5870660942
0.3088699525	0.04558661836
d1-d14:
0.01716950388	0.05973123547	0.1344579834	0.2550547529	0.4454472639	0.7479702190
1.236917772	2.053835659	3.549464075	6.293322425	10.58753863	17.25961084
27.91442580	46.30525949
end:

begin:
entry no.:
31
P(3+)
Z (atomic number):
15
Z0 (number of electrons):
12
Alpha:
0.001363906532
c1-c13:
0.008563717765	0.01587538747	0.02461647257	0.03851307860	0.06274553245	0.09814528801
0.1315248386	0.1363865547	0.1374673507	0.2592813337	0.3859639146	0.2370417060
0.03335193975
d1-d13:
0.01766021032	0.06152526353	0.1390165294	0.2653373919	0.4665373006	0.7875342058
1.310945135	2.209317031	3.968781016	7.195618169	12.07401433	19.59649457
31.93270833
end:

begin:
entry no.:
32
P(4+)
Z (atomic number):
15
Z0 (number of electrons):
11
Alpha:
0.001214419849
c1-c13:
0.007611476594	0.01402385390	0.02145449566	0.03288881558	0.05244302493	0.08090640883
0.1079873255	0.1091875149	0.08272358954	0.1098176103	0.1790358332	0.1209588341
0.01885826732
d1-d13:
0.01714115532	0.05960980588	0.1342637446	0.2547677897	0.4433422805	0.7373393629
1.204234953	1.971278905	3.358459958	6.131810950	10.22051811	16.26414505
25.94681174
end:

begin:
entry no.:
33
P(5+)
Z (atomic number):
15
Z0 (number of electrons):
10
Alpha:
0.001139048524
c1-c10:
0.007141106756	0.01313451295	0.02012290333	0.03129310528	0.05088398326	0.07806879285
0.09674965644	0.07981034459	0.03300115599	0.003970628911
d1-d10:
0.01769899429	0.06173247633	0.1398688387	0.2675963463	0.4705219830	0.7924793744
1.307484985	2.135316144	3.481740255	5.808559660
end:

begin:
entry no.:
34
S(1+)
Z (atomic number):
16
Z0 (number of electrons):
15
Alpha:
0.001678578167
c1-c14:
0.01055599844	0.01970748739	0.03103409744	0.04902329300	0.07925712810	0.1221935058
0.1635856074	0.1903726374	0.2760799923	0.5423141758	0.8613165320	0.8612891521
0.4348604794	0.06692700191
d1-d14:
0.01739984081	0.06071083578	0.1372569778	0.2613615047	0.4580407634	0.7734069925
1.295051704	2.210291636	3.926160800	6.832729418	11.51538283	19.21529963
32.16142320	55.21931527
end:

begin:
entry no.:
35
S(2+)
Z (atomic number):
16
Z0 (number of electrons):
14
Alpha:
0.001530804480
c1-c14:
0.009606845379	0.01783135165	0.02782139258	0.04352939818	0.06942986950	0.1048443277
0.1379564359	0.1537661636	0.1959278911	0.3807726674	0.6303946845	0.6116625927
0.2577187591	0.02562289462
d1-d14:
0.01698583237	0.05914691160	0.1333583664	0.2530899824	0.4408285104	0.7347962330
1.205311966	2.003095295	3.491139366	6.056120618	10.08391393	16.49795389
26.94328461	45.17587254
end:

begin:
entry no.:
36
S(3+)
Z (atomic number):
16
Z0 (number of electrons):
13
Alpha:
0.001452117686
c1-c13:
0.009107345302	0.01686026476	0.02632317248	0.04170854305	0.06798724687	0.1033341873
0.1304896902	0.1335693272	0.1794067626	0.3610716812	0.4783872147	0.2778477877
0.04174056648
d1-d13:
0.01735483687	0.06050522185	0.1368182546	0.2609673960	0.4586821164	0.7755448162
1.294646596	2.202782305	3.972137790	6.897109693	11.38407929	18.45053829
30.46672768
end:

begin:
entry no.:
37
S(4+)
Z (atomic number):
16
Z0 (number of electrons):
12
Alpha:
0.001330130372
c1-c13:
0.008312091530	0.01522141567	0.02332424280	0.03611478817	0.05771375045	0.08724439532
0.1103787790	0.1060116921	0.1113237663	0.2117298697	0.2827096334	0.1591752160
0.02094306760
d1-d13:
0.01719595044	0.05974459137	0.1342850106	0.2536076319	0.4394542155	0.7311691638
1.201455741	2.003126291	3.554501413	6.095158485	9.727105136	15.18679004
24.08304713
end:

begin:
entry no.:
38
S(5+)
Z (atomic number):
16
Z0 (number of electrons):
11
Alpha:
0.0009829738482
c1-c13:
0.006241664132	0.01176016088	0.01832203855	0.02848309182	0.04619308932	0.07171904069
0.09353761136	0.08990228650	0.06782364555	0.1100188121	0.1451912659	0.06019307465
0.003833756089
d1-d13:
0.01396241331	0.04910707653	0.1120419442	0.2155029049	0.3802128100	0.6402517679
1.054207402	1.737682539	3.041592041	5.608542655	9.250994270	14.69546447
23.57714934
end:

begin:
entry no.:
39
S(6+)
Z (atomic number):
16
Z0 (number of electrons):
10
Alpha:
0.001082246754
c1-c10:
0.006754099854	0.01228977487	0.01869881464	0.02910362871	0.04678975898	0.06885658301
0.07953381582	0.05932301357	0.02113940665	0.001977444088
d1-d10:
0.01678972730	0.05841012762	0.1318497610	0.2508200021	0.4378344941	0.7300294105
1.187935137	1.909587633	3.067168647	5.048890746
end:

begin:
entry no.:
40
Cl(1+)
Z (atomic number):
17
Z0 (number of electrons):
16
Alpha:
0.001811838401
c1-c14:
0.01137092534	0.02116454956	0.03351616655	0.05331891916	0.08498548550	0.1255756235
0.1598742803	0.1924101522	0.3218649477	0.6080048498	0.8573752014	0.7670466850
0.3565022686	0.05205884037
d1-d14:
0.01760156384	0.06143716973	0.1389029783	0.2639886970	0.4610948437	0.7754116655
1.295444708	2.217998671	3.872228621	6.519361761	10.72008483	17.52004672
28.76941262	48.61631333
end:

begin:
entry no.:
41
Cl(2+)
Z (atomic number):
17
Z0 (number of electrons):
15
Alpha:
0.001599419999
c1-c14:
0.009995486805	0.01838425775	0.02840343622	0.04364097544	0.06717701378	0.09777372992
0.1270004794	0.1463949897	0.2049763373	0.4057998364	0.6478258804	0.6249158675
0.2880994268	0.03742412800
d1-d14:
0.01653623834	0.05737199360	0.1284043715	0.2404507879	0.4108781327	0.6698611064
1.077008574	1.766468460	3.048397938	5.217877289	8.600602847	13.91687322
22.44139923	37.07940607
end:

begin:
entry no.:
42
Cl(3+)
Z (atomic number):
17
Z0 (number of electrons):
14
Alpha:
0.001552836335
c1-c13:
0.009717136903	0.01792230596	0.02804777916	0.04438571368	0.07072605784	0.1034325093
0.1261467234	0.1361306400	0.2224292330	0.4311043123	0.5231325111	0.2884441777
0.04216009433
d1-d13:
0.01722365792	0.06002211697	0.1354724913	0.2569167695	0.4474135471	0.7491501798
1.243844884	2.126771534	3.779538550	6.385771861	10.41106040	16.80260545
27.71677476
end:

begin:
entry no.:
43
Cl(4+)
Z (atomic number):
17
Z0 (number of electrons):
13
Alpha:
0.001334172320
c1-c13:
0.008330483353	0.01527146636	0.02357702237	0.03684952151	0.05895541038	0.08806347614
0.1089366943	0.1080481404	0.1478900810	0.2973696005	0.3688784064	0.1870129370
0.02245700194
d1-d13:
0.01591450643	0.05526305794	0.1241737277	0.2345894896	0.4071664840	0.6794939725
1.121777911	1.890225521	3.361345642	5.694435595	9.194356092	14.60611000
23.57727057
end:

begin:
entry no.:
44
Cl(5+)
Z (atomic number):
17
Z0 (number of electrons):
12
Alpha:
0.001347917938
c1-c12:
0.008429650158	0.01548426194	0.02425448311	0.03885145288	0.06210432141	0.08784939927
0.09651493192	0.08599656174	0.1468220966	0.2440697338	0.1612057101	0.02390907642
d1-d12:
0.01745437682	0.06103266724	0.1387009322	0.2650674704	0.4642218592	0.7797888124
1.298213031	2.257961855	4.138099210	6.890329760	11.00681886	17.65491529
end:

begin:
entry no.:
45
Cl(6+)
Z (atomic number):
17
Z0 (number of electrons):
11
Alpha:
0.001154068455
c1-c12:
0.007200819017	0.01310804316	0.02004359440	0.03108584097	0.04900617620	0.07112477395
0.08176996130	0.06452057707	0.06545248067	0.1175532742	0.08575633205	0.01333027169
d1-d12:
0.01628146696	0.05670147381	0.1279100672	0.2417096935	0.4170559516	0.6900619833
1.130473403	1.894565115	3.511140773	6.002664573	9.584999062	15.29694324
end:

begin:
entry no.:
46
Cl(7+)
Z (atomic number):
17
Z0 (number of electrons):
10
Alpha:
0.001147383741
c1-c9:
0.007146421999	0.01295358175	0.02007796307	0.03225757049	0.05129140031	0.06886646289
0.06390622428	0.03037972990	0.004118346532
d1-d9:
0.01781765946	0.06234400099	0.1420403400	0.2721181799	0.4774611500	0.8018037221
1.319702289	2.164377575	3.639246597
end:

begin:
entry no.:
47
Cl(1-)
Z (atomic number):
17
Z0 (number of electrons):
18
Alpha:
0.001950803466
c1-c16:
0.01223362698	0.02274660921	0.03567183349	0.05562029305	0.08776034844	0.1322032282
0.1786533390	0.2265789803	0.3518963068	0.6587698647	1.072463208	1.346668700
1.274882033	0.8759577640	0.3742821040	0.06151270532
d1-d16:
0.01682604710	0.05847478336	0.1311367251	0.2466611905	0.4262092983	0.7089132707
1.168086826	1.957605785	3.367598509	5.700705861	9.465382899	15.74634938
26.62466148	46.10207057	82.29241838	155.4607573
end:

begin:
entry no.:
48
K(1+)
Z (atomic number):
19
Z0 (number of electrons):
18
Alpha:
0.001883703879
c1-c14:
0.01176727823	0.02172908042	0.03421945949	0.05345841780	0.08168214600	0.1144838089
0.1425913022	0.1896262568	0.3530574897	0.6361749965	0.8221031377	0.6684541451
0.2725721747	0.03217037584
d1-d14:
0.01623894184	0.05648773281	0.1267027830	0.2374062154	0.4070941154	0.6710126441
1.101910423	1.862449251	3.164679533	5.220107061	8.515571008	13.92417414
22.99198671	39.05164634
end:

begin:
entry no.:
49
Ca(2+)
Z (atomic number):
20
Z0 (number of electrons):
18
Alpha:
0.001978379308
c1-c13:
0.01235103980	0.02288420589	0.03683536626	0.05882706828	0.08889955028	0.1172970985
0.1416880104	0.2313207816	0.4515420195	0.6563451526	0.5933930287	0.2642076806
0.03387896122
d1-d13:
0.01707441716	0.05969950850	0.1348892899	0.2549723703	0.4429017708	0.7441475173
1.260012452	2.181706379	3.646867064	5.929366269	9.573411455	15.53447408
25.87263428
end:

begin:
entry no.:
50
Sc(1+)
Z (atomic number):
21
Z0 (number of electrons):
20
Alpha:
0.002186914007
c1-c16:
0.01363582431	0.02528682422	0.04078182764	0.06434738053	0.09493080221	0.1240082036
0.1589661005	0.2744801754	0.5029256749	0.6940327794	0.6684602859	0.5148061615
0.6229101166	0.8734103189	0.5928472565	0.1042228583
d1-d16:
0.01698103938	0.05933013438	0.1336142012	0.2511312410	0.4334844543	0.7252645940
1.225357132	2.083391433	3.418155338	5.498725679	8.891763968	15.10842634
27.38519675	46.98730971	76.81009396	125.3096470
end:

begin:
entry no.:
51
Sc(2+)
Z (atomic number):
21
Z0 (number of electrons):
19
Alpha:
0.002017108596
c1-c14:
0.01254637888	0.02310385397	0.03688826541	0.05781599825	0.08513977705	0.1106740469
0.1368339881	0.2309072505	0.4484802664	0.6498562119	0.5988056283	0.3210930402
0.1218791374	0.02443367198
d1-d14:
0.01646722521	0.05737741111	0.1287327976	0.2408082395	0.4131067142	0.6852340528
1.145916577	1.954909702	3.248539692	5.309136553	8.719553571	14.80721986
27.08502056	49.78032176
end:

begin:
entry no.:
52
Sc(3+)
Z (atomic number):
21
Z0 (number of electrons):
18
Alpha:
0.001911226541
c1-c13:
0.01187016221	0.02176603660	0.03458201139	0.05392133126	0.07875481578	0.1001180061
0.1167482039	0.1847203148	0.3547259098	0.5201165437	0.4804575252	0.2214390589
0.02957613062
d1-d13:
0.01646398550	0.05734288283	0.1284993744	0.2396708472	0.4094347937	0.6751325813
1.116775179	1.870359525	3.022417437	4.763727344	7.459826599	11.75296281
19.09904900
end:

begin:
entry no.:
53
Ti(2+)
Z (atomic number):
22
Z0 (number of electrons):
20
Alpha:
0.002203491709
c1-c14:
0.01370293511	0.02538142364	0.04117337544	0.06461291273	0.09248812774	0.1159176654
0.1540820300	0.2809704232	0.4914956260	0.6249730699	0.5279054860	0.3065261390
0.1426431641	0.02779314664
d1-d14:
0.01710710922	0.05983368896	0.1347105939	0.2528960976	0.4365869312	0.7324366408
1.240236241	2.075556967	3.362162011	5.406081986	8.800010530	14.89048370
26.20362058	46.37778355
end:

begin:
entry no.:
54
Ti(3+)
Z (atomic number):
22
Z0 (number of electrons):
19
Alpha:
0.002102053747
c1-c13:
0.01306358061	0.02416713390	0.03926088764	0.06161650580	0.08751136862	0.1078373333
0.1444824561	0.2777149376	0.4798646770	0.5524370470	0.3607330235	0.1141424254
0.01575137079
d1-d13:
0.01718128453	0.06015866120	0.1356278781	0.2548043618	0.4400440742	0.7400851531
1.267636322	2.149601993	3.507858352	5.660347497	9.240703421	15.85442269
28.93547429
end:

begin:
entry no.:
55
Ti(4+)
Z (atomic number):
22
Z0 (number of electrons):
18
Alpha:
0.002030568764
c1-c12:
0.01260099458	0.02326258633	0.03787033058	0.05938570576	0.08314054944	0.09924294669
0.1331579558	0.2681101847	0.4483360527	0.4456882489	0.2061458474	0.02608611445
d1-d12:
0.01751940516	0.06140866728	0.1385928505	0.2604992666	0.4501061753	0.7588299015
1.311071556	2.227288705	3.619030397	5.770103519	9.156892384	14.85596543
end:

begin:
entry no.:
56
V(1+)
Z (atomic number):
23
Z0 (number of electrons):
22
Alpha:
0.002381683398
c1-c15:
0.01479138724	0.02739308718	0.04421744049	0.06794985857	0.09493006910	0.1202580300
0.1696659942	0.3097580823	0.5248920504	0.6753562342	0.6487087750	0.5302289725
0.4232011636	0.2349742692	0.04381170746
d1-d15:
0.01680045080	0.05865533174	0.1313793770	0.2446444009	0.4179481067	0.6936695573
1.161131804	1.924513569	3.113080796	5.025833795	8.292478230	14.29457682
25.26599207	44.43947467	79.29992905
end:

begin:
entry no.:
57
V(2+)
Z (atomic number):
23
Z0 (number of electrons):
21
Alpha:
0.002235376288
c1-c14:
0.01385904261	0.02555163382	0.04112202394	0.06347942636	0.08933809213	0.1124524538
0.1566307721	0.2888466737	0.4889916033	0.6086064034	0.5209228488	0.3224592229
0.1525321902	0.02820487122
d1-d14:
0.01650808499	0.05756388831	0.1287735454	0.2397178248	0.4103903987	0.6843558906
1.154755674	1.923865843	3.109828179	5.006075488	8.218369869	14.06094772
24.53902542	42.92167208
end:

begin:
entry no.:
58
V(3+)
Z (atomic number):
23
Z0 (number of electrons):
20
Alpha:
0.002237360668
c1-c13:
0.01388672714	0.02576390746	0.04208501260	0.06517553941	0.08964591631	0.1101276958
0.1648723923	0.3237218532	0.5105759809	0.5241053615	0.3160006940	0.1098410825
0.01598848654
d1-d13:
0.01737754164	0.06092381394	0.1372431775	0.2573333526	0.4439804657	0.7496832768
1.289285334	2.169012771	3.541719605	5.752725241	9.512401164	16.42063800
28.92339357
end:

begin:
entry no.:
59
V(4+)
Z (atomic number):
23
Z0 (number of electrons):
19
Alpha:
0.001978799399
c1-c13:
0.01224138790	0.02241123637	0.03572247319	0.05427218109	0.07450985884	0.08975667875
0.1150090019	0.2134651901	0.3797201034	0.4600951833	0.3194142966	0.1017779934
0.01116402830
d1-d13:
0.01614380307	0.05626536800	0.1256072803	0.2321791847	0.3921878727	0.6419830863
1.066126230	1.766734329	2.825466535	4.454468864	7.042897401	11.46634106
20.05996509
end:

begin:
entry no.:
60
V(5+)
Z (atomic number):
23
Z0 (number of electrons):
18
Alpha:
0.001978476356
c1-c12:
0.01225517654	0.02263103866	0.03700179989	0.05743661953	0.07754938582	0.08873346969
0.1248471916	0.2510310777	0.3887843566	0.3493106859	0.1410133620	0.01499818574
d1-d12:
0.01707073173	0.05990406598	0.1351711080	0.2537285008	0.4377488876	0.7373291842
1.264030906	2.089042664	3.310700113	5.155109897	7.991753322	12.64395147
end:

begin:
entry no.:
61
Cr(1+)
Z (atomic number):
24
Z0 (number of electrons):
23
Alpha:
0.002385627516
c1-c15:
0.01481792732	0.02752087048	0.04463808610	0.06873429324	0.09600545325	0.1232071322
0.1843810292	0.3383040304	0.5418740907	0.6564986996	0.6111582804	0.5052195572
0.3849812948	0.1874872645	0.03020615661
d1-d15:
0.01610078783	0.05624904199	0.1260421533	0.2351794983	0.4042650113	0.6788196707
1.146729016	1.895902639	3.062707194	4.955439825	8.213661270	14.13975056
24.66017174	42.71473811	74.84081080
end:

begin:
entry no.:
62
Cr(2+)
Z (atomic number):
24
Z0 (number of electrons):
22
Alpha:
0.002321791638
c1-c14:
0.01438741724	0.02660345888	0.04294400402	0.06540027218	0.08960333814	0.1123186911
0.1660902837	0.3093823831	0.4980314950	0.5825914036	0.4869876332	0.3175355197
0.1523423996	0.02606634061
d1-d14:
0.01637269618	0.05715435484	0.1277762078	0.2373229852	0.4050943759	0.6743046641
1.131828433	1.866337068	3.006956226	4.833054170	7.902732542	13.39835692
23.13597471	40.39520964
end:

begin:
entry no.:
63
Cr(3+)
Z (atomic number):
24
Z0 (number of electrons):
21
Alpha:
0.002271273048
c1-c13:
0.01408938608	0.02619857096	0.04291289880	0.06607234410	0.08966306956	0.1110909599
0.1748207277	0.3345669536	0.5024881227	0.5032747909	0.3154635712	0.1226542361
0.01855868252
d1-d13:
0.01680102666	0.05890729043	0.1325815843	0.2485301131	0.4295013828	0.7275046735
1.243181391	2.063677022	3.346143847	5.423741981	8.989475458	15.48165769
27.13524229
end:

begin:
entry no.:
64
Cr(4+)
Z (atomic number):
24
Z0 (number of electrons):
20
Alpha:
0.002126650718
c1-c13:
0.01315311914	0.02427271649	0.03944822590	0.06056037551	0.08209112758	0.09966549771
0.1527534225	0.2957842501	0.4419962976	0.4198571618	0.2225068598	0.05861354217
0.005369426394
d1-d13:
0.01649713408	0.05769366025	0.1293768229	0.2414356442	0.4153840655	0.7013026405
1.201655904	1.992848601	3.198055302	5.082814209	8.159735179	13.49906024
22.76523351
end:

begin:
entry no.:
65
Cr(5+)
Z (atomic number):
24
Z0 (number of electrons):
19
Alpha:
0.002137798354
c1-c12:
0.01321033738	0.02443917990	0.03999637011	0.06076978791	0.07941102065	0.09344678772
0.1520134574	0.2955484150	0.4054621658	0.3174934769	0.1100335034	0.01055149939
d1-d12:
0.01747366747	0.06133662987	0.1379471801	0.2577953934	0.4442448178	0.7545650251
1.297523331	2.130546458	3.387107177	5.340391558	8.566575312	14.75344813
end:

begin:
entry no.:
66
Cr(6+)
Z (atomic number):
24
Z0 (number of electrons):
18
Alpha:
0.001802546175
c1-c12:
0.01109163388	0.02016317839	0.03220401111	0.04904506050	0.06614549855	0.07596284982
0.1022052525	0.2088208720	0.3390214061	0.3096154294	0.1224106897	0.01234055830
d1-d12:
0.01549964769	0.05393684376	0.1201677706	0.2221345279	0.3770542599	0.6244590624
1.058741110	1.754602561	2.784900911	4.333600718	6.692258237	10.52915162
end:

begin:
entry no.:
67
Mn(1+)
Z (atomic number):
25
Z0 (number of electrons):
24
Alpha:
0.002680944577
c1-c15:
0.01665264781	0.03127200422	0.05167453133	0.07902965997	0.1070949313	0.1443397141
0.2539884620	0.4576385701	0.6271861802	0.6279845753	0.5454515880	0.5657983696
0.6348616115	0.4389601646	0.08995105739
d1-d15:
0.01736899263	0.06100448601	0.1374181961	0.2585770934	0.4515977638	0.7791983784
1.338237643	2.227764595	3.670249773	6.142420069	10.70809282	19.18083983
33.46711721	56.05927676	93.73566684
end:

begin:
entry no.:
68
Mn(2+)
Z (atomic number):
25
Z0 (number of electrons):
23
Alpha:
0.002419376155
c1-c14:
0.01499876747	0.02791083877	0.04548336953	0.06895527612	0.09257930065	0.1171479630
0.1850808815	0.3371708607	0.5067500132	0.5596099767	0.4535359026	0.2932126757
0.1306820166	0.01971471254
d1-d14:
0.01633361946	0.05716247615	0.1280943164	0.2387985214	0.4101145714	0.6881571494
1.151907174	1.875021953	2.999845652	4.823462035	7.938076614	13.45256894
22.88019052	39.31304518
end:

begin:
entry no.:
69
Mn(3+)
Z (atomic number):
25
Z0 (number of electrons):
22
Alpha:
0.002380652499
c1-c13:
0.01473289111	0.02739137315	0.04478330626	0.06792476702	0.09065170786	0.1156209497
0.1938796499	0.3566150839	0.4991964849	0.4736749518	0.2961539185	0.1188678625
0.01716161893
d1-d13:
0.01680209033	0.05885543174	0.1319843227	0.2465152278	0.4259825216	0.7255375138
1.236212036	2.033663879	3.282496421	5.316247437	8.820948274	15.08315868
26.18053889
end:

begin:
entry no.:
70
Mn(4+)
Z (atomic number):
25
Z0 (number of electrons):
21
Alpha:
0.002260392537
c1-c13:
0.01394598852	0.02573253919	0.04160655062	0.06197078338	0.08023278601	0.09604601938
0.1466866684	0.2694597302	0.4058420353	0.4205260968	0.2640044087	0.09078474434
0.01169995667
d1-d13:
0.01669456923	0.05834269603	0.1302076600	0.2409873199	0.4096599651	0.6787952564
1.121124693	1.790893213	2.802397017	4.393705957	7.014161917	11.57067837
19.65560106
end:

begin:
entry no.:
71
Mn(5+)
Z (atomic number):
25
Z0 (number of electrons):
20
Alpha:
0.002208609269
c1-c12:
0.01362835405	0.02525053079	0.04131151771	0.06206920463	0.08025328285	0.09883924828
0.1740246667	0.3242591740	0.4093113588	0.2915757160	0.09577629969	0.01005415408
d1-d12:
0.01714556765	0.06014437100	0.1349182530	0.2517002409	0.4347044313	0.7447270565
1.280169719	2.101791668	3.365047847	5.367029638	8.743413883	15.00331903
end:

begin:
entry no.:
72
Mn(6+)
Z (atomic number):
25
Z0 (number of electrons):
19
Alpha:
0.002036275196
c1-c12:
0.01254336101	0.02309491867	0.03751176427	0.05604486258	0.07158390604	0.08376252904
0.1410130469	0.2716097101	0.3517251071	0.2491228969	0.07644026107	0.006414882115
d1-d12:
0.01662775412	0.05824208926	0.1303272237	0.2418849660	0.4138475436	0.6992463203
1.195781716	1.948122380	3.066524273	4.755773295	7.417035557	12.19363906
end:

begin:
entry no.:
73
Mn(7+)
Z (atomic number):
25
Z0 (number of electrons):
18
Alpha:
0.001943998610
c1-c11:
0.01196285288	0.02204476088	0.03613864462	0.05443023666	0.06863390981	0.07902777461
0.1446880771	0.2743484423	0.3087230387	0.1555181459	0.02018475082
d1-d11:
0.01676108452	0.05883849296	0.1321620985	0.2468371671	0.4269820771	0.7372717425
1.283945235	2.090236507	3.287983248	5.127616313	8.171557887
end:

begin:
entry no.:
74
Fe(1+)
Z (atomic number):
26
Z0 (number of electrons):
25
Alpha:
0.002767389909
c1-c15:
0.01716819346	0.03228734037	0.05321113195	0.07984009634	0.1055602829	0.1431107740
0.2493995480	0.4325386145	0.5849800033	0.5988897240	0.5353579722	0.5467521407
0.6112004961	0.4312784185	0.08681889770
d1-d15:
0.01721142753	0.06043729523	0.1358139783	0.2547108643	0.4428700398	0.7557944742
1.267008886	2.063496154	3.342634005	5.517903095	9.517762813	17.08924765
30.44987938	52.19562316	88.89715296
end:

begin:
entry no.:
75
Fe(2+)
Z (atomic number):
26
Z0 (number of electrons):
24
Alpha:
0.002585177642
c1-c14:
0.01598474934	0.02978082002	0.04857737370	0.07286295051	0.09730714475	0.1316379496
0.2310404010	0.4031146545	0.5332727972	0.5154308104	0.3865922754	0.2383400774
0.09231371954	0.01065841145
d1-d14:
0.01672092980	0.05849725541	0.1307521268	0.2436877951	0.4218724463	0.7227738030
1.230026632	2.022281898	3.266530195	5.286675672	8.701335840	14.48322481
23.99010306	40.56072374
end:

begin:
entry no.:
76
Fe(3+)
Z (atomic number):
26
Z0 (number of electrons):
23
Alpha:
0.002429078904
c1-c13:
0.01501880027	0.02796849422	0.04570166857	0.06855836668	0.09056531235	0.1195048427
0.2094628663	0.3734974032	0.4930869550	0.4459664031	0.2789301843	0.1155908852
0.01752035318
d1-d13:
0.01639693140	0.05741639209	0.1285294569	0.2397016170	0.4143713024	0.7078360836
1.203361101	1.977684252	3.196718063	5.178137152	8.554009234	14.40891100
24.63135762
end:

begin:
entry no.:
77
Fe(4+)
Z (atomic number):
26
Z0 (number of electrons):
22
Alpha:
0.002375796907
c1-c13:
0.01467790337	0.02735473676	0.04481586130	0.06674243859	0.08597648040	0.1104386258
0.1911244716	0.3333761337	0.4307515720	0.3688180082	0.1946415499	0.05728669397
0.004936661914
d1-d13:
0.01677412429	0.05884560092	0.1319019939	0.2461672934	0.4256058505	0.7251666259
1.216568828	1.957662677	3.093843002	4.898262859	7.889400733	12.95358044
21.65359589
end:

begin:
entry no.:
78
Fe(5+)
Z (atomic number):
26
Z0 (number of electrons):
21
Alpha:
0.002272383917
c1-c12:
0.01400167103	0.02596348863	0.04236136911	0.06279253880	0.08026705552	0.1030781905
0.1881302781	0.3354622222	0.4028197925	0.2791802920	0.09526936483	0.01127783361
d1-d12:
0.01679554322	0.05885470894	0.1316112887	0.2448816624	0.4227945357	0.7251903817
1.236793407	2.022325457	3.241397346	5.192948375	8.497025344	14.42795030
end:

begin:
entry no.:
79
Fe(6+)
Z (atomic number):
26
Z0 (number of electrons):
20
Alpha:
0.002078611331
c1-c12:
0.01280798977	0.02370270245	0.03870771503	0.05754424916	0.07269541693	0.08792519934
0.1520698138	0.2756481113	0.3470279444	0.2483744906	0.07961105103	0.007494827344
d1-d12:
0.01613080403	0.05655088021	0.1266458214	0.2356831091	0.4054113269	0.6889589046
1.160910974	1.859393222	2.908102196	4.535897503	7.197235533	12.01845233
end:

begin:
entry no.:
80
Co(1+)
Z (atomic number):
27
Z0 (number of electrons):
26
Alpha:
0.002757393527
c1-c15:
0.01704243855	0.03178026589	0.05138787595	0.07524815084	0.09884833299	0.1350850007
0.2311295095	0.3925205567	0.5359263728	0.5741831355	0.5160453643	0.4238918377
0.2779408041	0.1045649388	0.01327404977
d1-d15:
0.01646036640	0.05750171239	0.1279532995	0.2367087423	0.4052049722	0.6815410478
1.131047091	1.823716551	2.909669868	4.694377906	7.784479418	13.21598564
22.45328735	37.72412658	63.93807241
end:

begin:
entry no.:
81
Co(2+)
Z (atomic number):
27
Z0 (number of electrons):
25
Alpha:
0.002662374774
c1-c14:
0.01646128407	0.03079014440	0.05018100056	0.07371972836	0.09537045046	0.1266471037
0.2102097326	0.3527296584	0.4809244428	0.4967143694	0.4055190882	0.2758285665
0.1230441419	0.01824735929
d1-d14:
0.01654009688	0.05792073419	0.1293743737	0.2405856559	0.4139682021	0.6954500002
1.136111426	1.794900409	2.816589230	4.462614387	7.224598946	12.00849876
20.18457747	34.56902284
end:

begin:
entry no.:
82
Co(3+)
Z (atomic number):
27
Z0 (number of electrons):
24
Alpha:
0.002582464066
c1-c13:
0.01595109870	0.02982181851	0.04862678951	0.07103810143	0.09097733905	0.1231305948
0.2190653961	0.3757714806	0.4799465634	0.4277457916	0.2693682961	0.1114579237
0.01628950032
d1-d13:
0.01671436038	0.05858249981	0.1308969619	0.2433726621	0.4190670723	0.7092801437
1.180680227	1.912647411	3.075059753	4.985841815	8.256226959	13.86768078
23.62627289
end:

begin:
entry no.:
83
Co(4+)
Z (atomic number):
27
Z0 (number of electrons):
23
Alpha:
0.002372393972
c1-c13:
0.01464742100	0.02729639612	0.04449790606	0.06547609638	0.08415817081	0.1116390146
0.1965272357	0.3331193196	0.4154274581	0.3553901318	0.2007196081	0.06888321667
0.008336496401
d1-d13:
0.01601667935	0.05611383967	0.1254059970	0.2331274258	0.4015095089	0.6824540431
1.142527219	1.838041228	2.894985790	4.546290331	7.224488514	11.64000260
19.07719552
end:

begin:
entry no.:
84
Co(5+)
Z (atomic number):
27
Z0 (number of electrons):
22
Alpha:
0.002412313715
c1-c12:
0.01485313861	0.02768785005	0.04516150751	0.06542568643	0.08200886320	0.1121404433
0.2105899135	0.3498616430	0.3866048965	0.2530334619	0.08846707390	0.01153979018
d1-d12:
0.01702969779	0.05974485292	0.1334581243	0.2481128050	0.4291071529	0.7373957326
1.242736475	2.017043123	3.222094086	5.143954871	8.341787634	13.91787382
end:

begin:
entry no.:
85
Ni(1+)
Z (atomic number):
28
Z0 (number of electrons):
27
Alpha:
0.002744535442
c1-c15:
0.01694961746	0.03160175690	0.05088242743	0.07346626378	0.09462954143	0.1276633939
0.2136119844	0.3583289711	0.4953023039	0.5437096910	0.5009853336	0.4232698035
0.2984686076	0.1280662298	0.01893208726
d1-d15:
0.01577166155	0.05503297201	0.1221683173	0.2251833411	0.3825100573	0.6327294759
1.027476390	1.628714074	2.564522159	4.084485481	6.666045443	11.15781098
18.88385657	32.08246328	55.61029530
end:

begin:
entry no.:
86
Ni(2+)
Z (atomic number):
28
Z0 (number of electrons):
26
Alpha:
0.002743772272
c1-c14:
0.01693964400	0.03171558916	0.05153969071	0.07489800953	0.09733972666	0.1383586937
0.2442065580	0.3947314389	0.4872905091	0.4579097503	0.3563055866	0.2379537336
0.1011775861	0.01318355508
d1-d14:
0.01638703438	0.05733872041	0.1277681852	0.2373987685	0.4101884321	0.6965028937
1.153875852	1.855426101	2.947364188	4.681517416	7.507746027	12.20706334
20.14342580	34.33452533
end:

begin:
entry no.:
87
Ni(3+)
Z (atomic number):
28
Z0 (number of electrons):
25
Alpha:
0.002727417938
c1-c13:
0.01681411305	0.03147666266	0.05097390398	0.07276233460	0.09245739665	0.1314350423
0.2344308432	0.3777929290	0.4577518053	0.4024738407	0.2597154500	0.1090618306
0.01531758707
d1-d13:
0.01694583621	0.05935122681	0.1321170711	0.2447398719	0.4211751284	0.7124061075
1.174209819	1.881066678	2.992143813	4.809853620	7.919187456	13.26871457
22.67242257
end:

begin:
entry no.:
88
Ni(4+)
Z (atomic number):
28
Z0 (number of electrons):
24
Alpha:
0.002506195003
c1-c13:
0.01543340403	0.02875360192	0.04649868672	0.06666625760	0.08380011804	0.1129015321
0.1942111354	0.3176542645	0.3986935533	0.3509969362	0.2102909768	0.07929308090
0.01059297196
d1-d13:
0.01620828028	0.05670039662	0.1260974130	0.2331088932	0.3992626998	0.6701085234
1.092043647	1.717440222	2.672881449	4.180020865	6.624047464	10.67323058
17.60821274
end:

begin:
entry no.:
89
Cu(1+)
Z (atomic number):
29
Z0 (number of electrons):
28
Alpha:
0.002957522300
c1-c15:
0.01824314157	0.03417632442	0.05495920316	0.07786267613	0.09988803003	0.1433377158
0.2464316128	0.3912074739	0.4997706734	0.5134020813	0.4592701219	0.3809344877
0.2547926136	0.09455295630	0.008975088128
d1-d15:
0.01639857013	0.05727868551	0.1270439279	0.2344609679	0.4007446747	0.6673603088
1.081689230	1.712546639	2.700389043	4.305877034	7.005319725	11.60731733
19.50369941	33.39053177	59.38152050
end:

begin:
entry no.:
90
Cu(2+)
Z (atomic number):
29
Z0 (number of electrons):
27
Alpha:
0.002985278438
c1-c13:
0.01845639340	0.03500210296	0.05737004988	0.08236899605	0.1089543607	0.1734237755
0.3116043895	0.4607093903	0.5099904006	0.4333488827	0.2989500319	0.1375385074
0.02189121102
d1-d13:
0.01720527205	0.06048297612	0.1354533475	0.2543912000	0.4488601451	0.7777434930
1.299188931	2.121308779	3.471925397	5.793904628	9.870668003	16.91476925
29.53086602
end:

begin:
entry no.:
91
Cu(3+)
Z (atomic number):
29
Z0 (number of electrons):
26
Alpha:
0.002766100866
c1-c13:
0.01704396646	0.03197515024	0.05173410500	0.07344452914	0.09421784118	0.1405061236
0.2532620312	0.3945994153	0.4555199449	0.3801287273	0.2333265192	0.08740656929
0.009666062684
d1-d13:
0.01652545064	0.05785530655	0.1286808296	0.2387347938	0.4130831399	0.7023474525
1.159935886	1.869946476	3.007380831	4.900132116	8.146439440	13.64952306
23.25325240
end:

begin:
entry no.:
92
Cu(4+)
Z (atomic number):
29
Z0 (number of electrons):
25
Alpha:
0.002024969703
c1-c13:
0.01292407346	0.02502404154	0.04150596350	0.06132600592	0.07891015964	0.1043755949
0.1780325862	0.3038365019	0.3996376553	0.3697220206	0.2304771612	0.08580985461
0.01056446087
d1-d13:
0.01277745779	0.04583499507	0.1045724091	0.1966197233	0.3390237922	0.5694333155
0.9363324178	1.494207092	2.362195507	3.760257967	6.103611089	10.08493022
16.92743021
end:

begin:
entry no.:
93
Zn(2+)
Z (atomic number):
30
Z0 (number of electrons):
28
Alpha:
0.002589488555
c1-c14:
0.01600171655	0.02992991762	0.04811681317	0.06880267127	0.08892609857	0.1258957678
0.2171545384	0.3516242813	0.4537345720	0.4580068766	0.3763276664	0.2494555649
0.09996238939	0.01245969088
d1-d14:
0.01435897486	0.05014230902	0.1112418765	0.2050458262	0.3496947211	0.5827175446
0.9494952541	1.510758159	2.391165322	3.832350223	6.301409159	10.58042140
17.86243798	30.74353939
end:

begin:
entry no.:
94
Ga(1+)
Z (atomic number):
31
Z0 (number of electrons):
30
Alpha:
0.003233711273
c1-c15:
0.01995864914	0.03785627005	0.06093210052	0.08472644275	0.1129720672	0.1840170452
0.3168223043	0.4463536969	0.4891326892	0.4595150297	0.4737765793	0.6012462193
0.6585803647	0.3779226379	0.06186541016
d1-d15:
0.01676634779	0.05874204274	0.1306453267	0.2435500989	0.4252042100	0.7198150607
1.175466342	1.887183040	3.043299258	5.035969136	8.666735538	15.09381887
25.59108112	42.31327059	70.44885665
end:

begin:
entry no.:
95
Ga(2+)
Z (atomic number):
31
Z0 (number of electrons):
29
Alpha:
0.002841269130
c1-c15:
0.01751650019	0.03291446059	0.05278986874	0.07382658233	0.09524112938	0.1430873576
0.2455551667	0.3705363626	0.4436688615	0.4205884476	0.3532421308	0.3284786034
0.3238007394	0.1856975074	0.02937501096
d1-d15:
0.01521535948	0.05315188558	0.1177877297	0.2175971304	0.3737099710	0.6237368622
1.005644736	1.585188254	2.502056158	4.035913888	6.751848989	11.63940843
19.63702256	31.77111126	51.47103151
end:

begin:
entry no.:
96
Ga(3+)
Z (atomic number):
31
Z0 (number of electrons):
28
Alpha:
0.002910037590
c1-c13:
0.01793542951	0.03390619840	0.05459969422	0.07570421993	0.09835308369	0.1547460686
0.2659571543	0.3815762051	0.4181073645	0.3456666054	0.2159154350	0.08479002040
0.01119700087
d1-d13:
0.01616041165	0.05663037311	0.1259116354	0.2342247143	0.4073106720	0.6865418992
1.111980730	1.764599278	2.805343192	4.530364766	7.429740575	12.20924011
20.41094826
end:

begin:
entry no.:
97
Ge(1+)
Z (atomic number):
32
Z0 (number of electrons):
31
Alpha:
0.003363537443
c1-c15:
0.02076020948	0.03953265684	0.06326601908	0.08685842095	0.1185049857	0.1996739929
0.3368486057	0.4538102251	0.4739798959	0.4547157804	0.5719995191	0.8302949680
0.8530728519	0.4467078723	0.07325560474
d1-d15:
0.01688912641	0.05919722681	0.1316211578	0.2459298812	0.4311801682	0.7285331286
1.188206882	1.918410891	3.139722330	5.342533819	9.427830945	16.36353649
27.76180710	47.02546419	81.76702238
end:

begin:
entry no.:
98
Ge(2+)
Z (atomic number):
32
Z0 (number of electrons):
30
Alpha:
0.003283150561
c1-c15:
0.02023412079	0.03848155982	0.06140016390	0.08365046841	0.1132974887	0.1895118399
0.3139988923	0.4135449577	0.4180582693	0.3671858031	0.3932260961	0.5060192408
0.4320977218	0.1369047798	0.005149283820
d1-d15:
0.01703308857	0.05969258840	0.1325784401	0.2474476544	0.4336335104	0.7305971486
1.181744337	1.880975795	3.009882934	4.946406208	8.406381969	14.09725234
22.88648139	36.85645908	64.30866409
end:

begin:
entry no.:
99
Ge(3+)
Z (atomic number):
32
Z0 (number of electrons):
29
Alpha:
0.003117475224
c1-c14:
0.01920191745	0.03648756099	0.05830629755	0.07923011478	0.1054472268	0.1736807901
0.2888293677	0.3840289329	0.3885538456	0.3162702228	0.2651560286	0.2701121707
0.1705648792	0.02852256133
d1-d14:
0.01672992559	0.05865615521	0.1303269963	0.2431227057	0.4251689920	0.7138555748
1.149090887	1.818202158	2.890183312	4.725567289	8.090081426	13.73233680
22.14748561	35.73401932
end:

begin:
entry no.:
100
Ge(4+)
Z (atomic number):
32
Z0 (number of electrons):
28
Alpha:
0.003029294286
c1-c12:
0.01864074368	0.03542736546	0.05662304307	0.07686135615	0.1036549526	0.1764916630
0.2958702630	0.3826889447	0.3570292418	0.2335306783	0.09436975167	0.01326629011
d1-d12:
0.01684009040	0.05908151300	0.1313336682	0.2455218359	0.4325975347	0.7356017359
1.200731282	1.929293305	3.115247793	5.114341504	8.489570862	14.31313089
end:

begin:
entry no.:
101
As(2+)
Z (atomic number):
33
Z0 (number of electrons):
31
Alpha:
0.003234646922
c1-c15:
0.01988965345	0.03757452095	0.05910252941	0.07921042437	0.1051222759	0.1695206241
0.2768525013	0.3758017317	0.3989952422	0.3634729468	0.4252583182	0.6340339881
0.6585690438	0.3184746122	0.04341584743
d1-d15:
0.01621835875	0.05660365198	0.1248654065	0.2306370010	0.3975205161	0.6559757505
1.038707919	1.621451470	2.558488249	4.180138401	7.137645494	12.01311104
19.63910091	31.82852267	52.66709832
end:

begin:
entry no.:
102
As(3+)
Z (atomic number):
33
Z0 (number of electrons):
30
Alpha:
0.003133303647
c1-c14:
0.01927661308	0.03656713661	0.05797522796	0.07827597506	0.1061619700	0.1793573710
0.2964850994	0.3810368209	0.3661462673	0.3110360946	0.3678550780	0.4401601115
0.2387120236	0.02883800470
d1-d14:
0.01624647440	0.05684111603	0.1258993118	0.2343645992	0.4096894651	0.6881139860
1.111644871	1.769889861	2.836722420	4.713289353	8.130781604	13.51231045
21.70891051	35.05541880
end:

begin:
entry no.:
103
As(5+)
Z (atomic number):
33
Z0 (number of electrons):
28
Alpha:
0.002762630043
c1-c12:
0.01693199053	0.03182344323	0.05040999425	0.06828016925	0.09011924885	0.1486609958
0.2496644360	0.3282003283	0.3130412257	0.2098406372	0.08617430024	0.01213227507
d1-d12:
0.01531941593	0.05345301850	0.1179722312	0.2184291754	0.3802941013	0.6407672732
1.034791751	1.633741683	2.568162445	4.082041157	6.625589366	11.07308233
end:

begin:
entry no.:
104
Se(2+)
Z (atomic number):
34
Z0 (number of electrons):
32
Alpha:
0.003304963823
c1-c15:
0.02034600509	0.03863566491	0.06069083075	0.08122243127	0.1120530680	0.1899046193
0.3076202878	0.3914794472	0.3826427564	0.3762224745	0.5698889407	0.8127531606
0.6717813187	0.2309499296	0.01803729518
d1-d15:
0.01606887443	0.05614930416	0.1241093407	0.2305557170	0.4009753464	0.6671865019
1.071119065	1.703925496	2.756169113	4.671374758	7.997851942	13.15786340
21.24799606	34.17004672	55.84486719
end:

begin:
entry no.:
105
Se(4+)
Z (atomic number):
34
Z0 (number of electrons):
30
Alpha:
0.003258542173
c1-c13:
0.02006797183	0.03846620579	0.06073565337	0.08131143174	0.1185544980	0.2113762531
0.3265471365	0.3664695227	0.3035555837	0.3020938483	0.3871491046	0.2356653800
0.03348643165
d1-d13:
0.01693489082	0.05945761775	0.1323017599	0.2495127077	0.4447664801	0.7544118725
1.232625930	2.002267453	3.346077250	5.944907487	10.09088011	16.16783481
25.81633029
end:

begin:
entry no.:
106
Se(6+)
Z (atomic number):
34
Z0 (number of electrons):
28
Alpha:
0.003068699151
c1-c11:
0.01884911025	0.03608498140	0.05673188303	0.07503194645	0.1090882140	0.1946173507
0.2946225799	0.3146991061	0.2184789101	0.08565863954	0.01118766353
d1-d11:
0.01708824597	0.06001886685	0.1334710104	0.2519279059	0.4504967495	0.7645194642
1.244910498	2.000987734	3.232807098	5.303806431	8.907564635
end:

begin:
entry no.:
107
Br(1+)
Z (atomic number):
35
Z0 (number of electrons):
34
Alpha:
0.003588086823
c1-c15:
0.02211685038	0.04221837574	0.06598563268	0.08884838742	0.1306816042	0.2281815395
0.3512128088	0.4101875037	0.3917735832	0.4922087245	0.8317384846	1.113449953
0.9476297745	0.4071652315	0.05162070372
d1-d15:
0.01643588397	0.05745194765	0.1272023683	0.2381804803	0.4190946474	0.7025095887
1.138756006	1.835093315	3.028482520	5.181212589	8.579915868	13.82349511
22.20630286	35.93077958	59.66239444
end:

begin:
entry no.:
108
Br(3+)
Z (atomic number):
35
Z0 (number of electrons):
32
Alpha:
0.003423433629
c1-c14:
0.02107019485	0.04026227851	0.06274935746	0.08343090134	0.1222169382	0.2124672069
0.3203230941	0.3619898318	0.3217541934	0.3826952198	0.6263077757	0.6565531918
0.3022882665	0.03532618486
d1-d14:
0.01666952023	0.05833415329	0.1292324461	0.2424226636	0.4271829396	0.7130418123
1.146693899	1.831937758	3.010526952	5.220994047	8.718227998	13.96300041
22.09546840	35.66568058
end:

begin:
entry no.:
109
Br(4+)
Z (atomic number):
35
Z0 (number of electrons):
31
Alpha:
0.003388181638
c1-c13:
0.02084430289	0.03992622535	0.06211003274	0.08226693465	0.1229440267	0.2176673238
0.3249840414	0.3498618146	0.2926194736	0.3745554321	0.5281470890	0.3333751071
0.05143290370
d1-d13:
0.01704221995	0.05971602101	0.1324864647	0.2495544564	0.4425718348	0.7430307512
1.206805683	1.960854732	3.322349583	5.938434854	9.937135094	16.04204286
26.27041675
end:

begin:
entry no.:
110
Br(5+)
Z (atomic number):
35
Z0 (number of electrons):
30
Alpha:
0.003142586670
c1-c13:
0.01925488952	0.03648079152	0.05625867022	0.07284101219	0.1007654881	0.1715422957
0.2689820129	0.3191857643	0.2714597649	0.2430865158	0.3331594663	0.2332559278
0.03679011359
d1-d13:
0.01629786768	0.05686958340	0.1251772263	0.2320388342	0.4022039303	0.6606291604
1.046997924	1.652186991	2.671731316	4.634643585	7.873612150	12.58468339
20.10248652
end:

begin:
entry no.:
111
Br(7+)
Z (atomic number):
35
Z0 (number of electrons):
28
Alpha:
0.002920334381
c1-c11:
0.01787840446	0.03397510418	0.05273874018	0.06883051646	0.09886985079	0.1754301939
0.2665047314	0.2829162094	0.1886308537	0.06710455587	0.007561887263
d1-d11:
0.01623888974	0.05681009641	0.1255308792	0.2349503638	0.4158657612	0.6994852254
1.130723350	1.804075075	2.885209635	4.666124891	7.705138010
end:

begin:
entry no.:
112
Br(1-)
Z (atomic number):
35
Z0 (number of electrons):
36
Alpha:
0.003722062495
c1-c17:
0.02294698410	0.04364368461	0.06827097393	0.09265283890	0.1344349611	0.2304678385
0.3601533306	0.4432949140	0.4565645126	0.5762550916	0.9893803430	1.487817420
1.689906218	1.448714998	0.9165292866	0.3474760046	0.04412775082
d1-d17:
0.01608469993	0.05609120050	0.1239071589	0.2309866997	0.4037412273	0.6736027325
1.086357631	1.738361856	2.836111612	4.805462325	8.057579958	13.22408746
21.68259545	35.87062901	60.47116688	105.6618642	197.0966418
end:

begin:
entry no.:
113
Kr(2+)
Z (atomic number):
36
Z0 (number of electrons):
34
Alpha:
0.003623892107
c1-c14:
0.02232134207	0.04268181430	0.06586737209	0.08746413936	0.1310405389	0.2263144683
0.3344016468	0.3704621051	0.3503315406	0.5264280298	0.8963834791	0.9563751552
0.4823557350	0.06799016938
d1-d14:
0.01661265616	0.05805997221	0.1284661009	0.2409053752	0.4223426976	0.6996617072
1.123492017	1.805598560	3.020550408	5.255063783	8.729858561	14.19170123
23.03622170	38.17732679
end:

begin:
entry no.:
114
Rb(1+)
Z (atomic number):
37
Z0 (number of electrons):
36
Alpha:
0.003646301146
c1-c15:
0.02241727666	0.04254023291	0.06508092663	0.08651543776	0.1295995444	0.2236071595
0.3323126042	0.3716706441	0.3631085132	0.5590289932	0.9594379179	1.163411952
0.8666560651	0.3211316590	0.03482413645
d1-d15:
0.01575889468	0.05481751321	0.1205534982	0.2243023211	0.3903390693	0.6447392431
1.033820431	1.657116225	2.752075215	4.669401130	7.551654602	12.00214400
19.06498848	30.44459447	49.83303832
end:

begin:
entry no.:
115
Sr(2+)
Z (atomic number):
38
Z0 (number of electrons):
36
Alpha:
0.003716790176
c1-c14:
0.02288018763	0.04365217166	0.06604027791	0.08709620820	0.1330647776	0.2227093416
0.3120025136	0.3298202695	0.3392238607	0.6185617411	0.9982722097	0.9567971601
0.4475038060	0.06147177837
d1-d14:
0.01609337959	0.05608199276	0.1236579511	0.2312795780	0.4008543731	0.6522915825
1.030640619	1.638957293	2.756735415	4.709256938	7.657462486	12.25125071
19.58143016	32.09004293
end:

begin:
entry no.:
116
Y(2+)
Z (atomic number):
39
Z0 (number of electrons):
37
Alpha:
0.002879757146
c1-c16:
0.01842537016	0.03666638611	0.05849049413	0.07899685324	0.1168915416	0.1989537052
0.2901220314	0.3158544260	0.3070311195	0.5231689735	0.9145423767	1.024130507
0.6874566778	0.3533265079	0.1713596717	0.02619656613
d1-d16:
0.01234249108	0.04437688230	0.1005596839	0.1908268969	0.3358556149	0.5554768902
0.8835197984	1.395792341	2.292985136	3.867024260	6.224826315	9.920833093
16.07136108	27.34160145	46.52128989	78.40993371
end:

begin:
entry no.:
117
Y(3+)
Z (atomic number):
39
Z0 (number of electrons):
36
Alpha:
0.003670781910
c1-c14:
0.02254946804	0.04286431584	0.06398768325	0.08404015825	0.1308284692	0.2189240682
0.2971614254	0.2948992615	0.3191698245	0.6198327481	0.9034229491	0.7207287364
0.2445632273	0.01930554540
d1-d14:
0.01588823516	0.05523072487	0.1214121583	0.2267120431	0.3916643674	0.6358347037
1.005449350	1.605711248	2.733825259	4.579785417	7.286503590	11.40340574
17.80618896	28.42161638
end:

begin:
entry no.:
118
Zr(1+)
Z (atomic number):
40
Z0 (number of electrons):
39
Alpha:
0.004170422890
c1-c16:
0.02573593322	0.04928725171	0.07338790070	0.1010424958	0.1677294672	0.2692629333
0.3298671719	0.3208123513	0.4879593084	0.9177574622	1.179283820	1.028234896
0.9749901289	1.174054370	0.8415433029	0.1624731131
d1-d16:
0.01670241178	0.05818010158	0.1288693606	0.2444163269	0.4262599757	0.6981179939
1.119437405	1.838118984	3.138594470	5.119478672	8.288216986	13.89855679
24.76038338	43.12448519	72.06880808	120.4251702
end:

begin:
entry no.:
119
Zr(2+)
Z (atomic number):
40
Z0 (number of electrons):
38
Alpha:
0.003953298647
c1-c15:
0.02435699355	0.04652941886	0.06921250225	0.09378089840	0.1532963075	0.2498119417
0.3149602638	0.3029286203	0.4356149293	0.8368622207	1.080309107	0.8799855169
0.5505334134	0.2712889179	0.04243735889
d1-d15:
0.01623752123	0.05651388170	0.1248428834	0.2356401751	0.4096416380	0.6687621345
1.068822392	1.749264404	3.027882104	4.987499657	8.048999638	13.25506735
22.87651466	39.31244535	66.76715568
end:

begin:
entry no.:
120
Zr(3+)
Z (atomic number):
40
Z0 (number of electrons):
37
Alpha:
0.004008718954
c1-c14:
0.02471859405	0.04739997309	0.07023628104	0.09696850312	0.1646788013	0.2632412394
0.3080389628	0.2859040957	0.4804984410	0.8633194602	0.9146517849	0.5295522049
0.1934996323	0.03353802222
d1-d14:
0.01693595238	0.05905299302	0.1310102069	0.2497769649	0.4381621295	0.7214963644
1.164024741	1.944514930	3.396341011	5.553799698	8.907314707	14.53732906
25.04023202	43.30677087
end:

begin:
entry no.:
121
Zr(4+)
Z (atomic number):
40
Z0 (number of electrons):
36
Alpha:
0.003757626590
c1-c13:
0.02306702489	0.04383209253	0.06448403382	0.08616556734	0.1414365448	0.2318529294
0.2878296692	0.2600431627	0.3677569718	0.7203618078	0.8065939111	0.3942720219
0.05038028375
d1-d13:
0.01627870056	0.05652815861	0.1243523098	0.2338898917	0.4061699241	0.6621787843
1.054665789	1.719719840	3.010684283	4.944831713	7.833830708	12.30683722
19.69956254
end:

begin:
entry no.:
122
Nb(2+)
Z (atomic number):
41
Z0 (number of electrons):
39
Alpha:
0.003947267343
c1-c15:
0.02433576546	0.04650064611	0.06901694214	0.09477166971	0.1574378644	0.2519977027
0.3041929172	0.2900483556	0.4545123751	0.8434264224	1.059226772	0.9047221281
0.6208219816	0.2940809991	0.04047126408
d1-d15:
0.01580100310	0.05497602765	0.1215582140	0.2300822957	0.4005192457	0.6545619059
1.046321660	1.717016797	2.933794101	4.741387401	7.559717788	12.35096040
21.04772192	35.87012364	61.05322820
end:

begin:
entry no.:
123
Nb(3+)
Z (atomic number):
41
Z0 (number of electrons):
38
Alpha:
0.003672916480
c1-c15:
0.02258690044	0.04297701991	0.06388493679	0.08609308981	0.1402195586	0.2294194232
0.2867507934	0.2655102539	0.3612973364	0.6925552456	0.9101811054	0.7477448287
0.4153419737	0.1667273230	0.02283825088
d1-d15:
0.01506710038	0.05233394882	0.1152505181	0.2167226148	0.3764520955	0.6138634106
0.9752490851	1.574269462	2.674914270	4.295520437	6.702632991	10.53132960
16.95993547	27.43993163	44.58652248
end:

begin:
entry no.:
124
Nb(4+)
Z (atomic number):
41
Z0 (number of electrons):
37
Alpha:
0.003861948750
c1-c14:
0.02375740143	0.04525630005	0.06602610461	0.08892838697	0.1446821477	0.2237116153
0.2628586143	0.2347010774	0.3290995957	0.6616170171	0.8391623698	0.5602792375
0.1866392514	0.02616528561
d1-d14:
0.01630103629	0.05665211766	0.1249601575	0.2355819735	0.4048227139	0.6480137549
1.008204181	1.594567496	2.677206514	4.297776587	6.750636454	10.71944327
17.82748822	30.62040613
end:

begin:
entry no.:
125
Nb(5+)
Z (atomic number):
41
Z0 (number of electrons):
36
Alpha:
0.003800193598
c1-c13:
0.02336659992	0.04455515058	0.06491505426	0.08865819502	0.1502635788	0.2364110750
0.2651442839	0.2262568155	0.3867421628	0.6862570083	0.6408169321	0.2421231441
0.02171227465
d1-d13:
0.01649390804	0.05735420834	0.1267301174	0.2405200057	0.4181147340	0.6812077625
1.087016829	1.796777267	3.079557321	4.874435647	7.513035400	11.50148096
17.89267855
end:

begin:
entry no.:
126
Mo(1+)
Z (atomic number):
42
Z0 (number of electrons):
41
Alpha:
0.004033634062
c1-c16:
0.02485047716	0.04724842606	0.06955631983	0.09500249361	0.1537856652	0.2394493462
0.2908869782	0.2840785394	0.4199189533	0.8005738859	1.106779636	1.108758363
0.9580253931	0.7549666318	0.3890915109	0.06675084266
d1-d16:
0.01534532728	0.05323056641	0.1172423097	0.2202076961	0.3781129118	0.6077297967
0.9524787367	1.521178058	2.528763479	4.043266838	6.388682251	10.27128947
16.99518391	28.46266887	47.78888163	82.29813282
end:

begin:
entry no.:
127
Mo(2+)
Z (atomic number):
42
Z0 (number of electrons):
40
Alpha:
0.004258333992
c1-c15:
0.02626059582	0.05003849344	0.07284083368	0.1023333156	0.1717253548	0.2587407666
0.2876365080	0.2831216756	0.5014787030	0.8708544532	1.030175552	0.8793378104
0.6162918362	0.2907585150	0.04421381024
d1-d15:
0.01663933831	0.05778625541	0.1278787743	0.2425384681	0.4183858767	0.6774021705
1.076420880	1.771729124	2.958478054	4.687727472	7.382485742	11.89189899
19.67714661	32.49460085	54.16110291
end:

begin:
entry no.:
128
Mo(3+)
Z (atomic number):
42
Z0 (number of electrons):
39
Alpha:
0.003710924642
c1-c15:
0.02283557604	0.04341845357	0.06397649573	0.08621266905	0.1392614783	0.2200148313
0.2671670104	0.2485971244	0.3496925546	0.6899862073	0.9312741298	0.8026655933
0.4808288444	0.1869812472	0.02412993308
d1-d15:
0.01483916404	0.05150656148	0.1133609688	0.2127501491	0.3660572364	0.5888623081
0.9204176291	1.459972043	2.444483150	3.916471773	6.143948587	9.751056889
15.86146301	25.68261429	41.35476396
end:

begin:
entry no.:
129
Mo(4+)
Z (atomic number):
42
Z0 (number of electrons):
38
Alpha:
0.003746245131
c1-c14:
0.02301595498	0.04367280735	0.06372295724	0.08633845120	0.1429281803	0.2264146069
0.2660749362	0.2405571233	0.3935876952	0.7329492542	0.8332203976	0.5468374194
0.2089525698	0.02912447152
d1-d14:
0.01537750852	0.05331549690	0.1172729551	0.2205867272	0.3804269606	0.6155835121
0.9744561031	1.590559106	2.720995238	4.347946503	6.819625269	10.87312496
17.94652967	29.97409913
end:

begin:
entry no.:
130
Mo(5+)
Z (atomic number):
42
Z0 (number of electrons):
37
Alpha:
0.003515135905
c1-c14:
0.02156685443	0.04083467482	0.05960132978	0.07926794240	0.1291679583	0.2085894130
0.2530378960	0.2219733840	0.3293207342	0.6426255490	0.7312535986	0.4158023746
0.1067830318	0.009020935131
d1-d14:
0.01480823320	0.05131510886	0.1125452427	0.2105932537	0.3624065795	0.5848160143
0.9209572113	1.485085190	2.554126099	4.084245789	6.340927864	9.905744306
16.04578577	26.61077156
end:

begin:
entry no.:
131
Mo(6+)
Z (atomic number):
42
Z0 (number of electrons):
36
Alpha:
0.003740258110
c1-c13:
0.02294275577	0.04343988017	0.06212229013	0.08379502373	0.1394025637	0.2146440787
0.2390626820	0.2010410758	0.3565222127	0.6367867619	0.5573535003	0.1814415974
0.01170925196
d1-d13:
0.01622388701	0.05621358732	0.1235930638	0.2326240711	0.3981162609	0.6376291202
1.001522764	1.637960700	2.807965833	4.426481634	6.785827497	10.33652015
16.10963845
end:

begin:
entry no.:
132
Tc(1+)
Z (atomic number):
43
Z0 (number of electrons):
42
Alpha:
0.004344411466
c1-c16:
0.02679687892	0.05092701651	0.07400640423	0.1049960041	0.1766068703	0.2655549620
0.2949368947	0.3179203570	0.6080870762	1.003584093	1.141510086	1.043234733
0.9876693139	0.9222708220	0.5446668408	0.09404764449
d1-d16:
0.01615926424	0.05602210234	0.1238344104	0.2343541720	0.4032408744	0.6541453880
1.049224293	1.763482792	2.948727684	4.711877496	7.581538958	12.66677959
21.88374588	37.61272386	62.91792810	105.2562534
end:

begin:
entry no.:
133
Tc(2+)
Z (atomic number):
43
Z0 (number of electrons):
41
Alpha:
0.004154804163
c1-c15:
0.02559458591	0.04855340799	0.07028574398	0.09782157554	0.1622049074	0.2444639017
0.2749284619	0.2741434476	0.4984889080	0.8862778451	1.053813136	0.9020780417
0.6194825470	0.2734905127	0.04038628914
d1-d15:
0.01582364405	0.05482378730	0.1208413621	0.2275571491	0.3895141205	0.6262698564
0.9882288475	1.618350168	2.711701473	4.330740947	6.890070239	11.18033193
18.45971157	30.22518198	49.87885826
end:

begin:
entry no.:
134
Tc(3+)
Z (atomic number):
43
Z0 (number of electrons):
40
Alpha:
0.004274680350
c1-c14:
0.02636308190	0.05013383615	0.07223292524	0.1037674123	0.1770577712	0.2591763212
0.2695644415	0.2977541430	0.6143609669	0.9466725305	0.9061205381	0.5930907372
0.2567154363	0.03667138133
d1-d14:
0.01671699403	0.05800720973	0.1285684475	0.2446285442	0.4217572618	0.6857018838
1.105404114	1.891041392	3.174872451	5.099573221	8.207063500	13.43752021
22.03571104	36.40662701
end:

begin:
entry no.:
135
Tc(4+)
Z (atomic number):
43
Z0 (number of electrons):
39
Alpha:
0.004264903087
c1-c13:
0.02634503982	0.05032573438	0.07269952601	0.1076677050	0.1879704902	0.2665313265
0.2582780354	0.3276413544	0.6851485980	0.9070860482	0.6892270700	0.3039545595
0.04858311778
d1-d13:
0.01713453323	0.05960877493	0.1329695333	0.2560230803	0.4459958855	0.7338230152
1.207606673	2.136670300	3.562896901	5.730778170	9.324483091	15.62575487
26.51212912
end:

begin:
entry no.:
136
Tc(5+)
Z (atomic number):
43
Z0 (number of electrons):
38
Alpha:
0.004054268260
c1-c13:
0.02500185093	0.04768338984	0.06862475204	0.09947712297	0.1726815536	0.2487023493
0.2434006487	0.2757532549	0.5943473217	0.8058902598	0.5682959449	0.1986129931
0.02278633742
d1-d13:
0.01670602214	0.05807572751	0.1291366040	0.2476017413	0.4296737049	0.7016819336
1.138804268	1.996185348	3.346505265	5.335138323	8.514032321	13.97455515
23.38434709
end:

begin:
entry no.:
137
Tc(6+)
Z (atomic number):
43
Z0 (number of electrons):
37
Alpha:
0.003986964372
c1-c13:
0.02454870282	0.04667948336	0.06653296119	0.09570661571	0.1656170000	0.2370208988
0.2266339728	0.2407147519	0.5267903796	0.7047116871	0.4387656561	0.1114063643
0.008487292545
d1-d13:
0.01687184074	0.05858288049	0.1300136560	0.2486232971	0.4293269554	0.6970767248
1.122232300	1.949596217	3.244562302	5.100184302	7.950512076	12.67290102
20.89235306
end:

begin:
entry no.:
138
Tc(7+)
Z (atomic number):
43
Z0 (number of electrons):
36
Alpha:
0.003829249864
c1-c12:
0.02355246503	0.04477419272	0.06367641240	0.09086713536	0.1578752620	0.2271758845
0.2147274380	0.2183174409	0.4866932262	0.6134858753	0.3021970721	0.03469576174
d1-d12:
0.01665235931	0.05782129856	0.1282173623	0.2452500061	0.4237673792	0.6873004937
1.104065630	1.929180971	3.213966452	5.005062575	7.678454073	11.97818950
end:

begin:
entry no.:
139
Ru(1+)
Z (atomic number):
44
Z0 (number of electrons):
43
Alpha:
0.004513122719
c1-c15:
0.02786715418	0.05288101371	0.07632675449	0.1112332381	0.1875743940	0.2693529280
0.2835938857	0.3446640546	0.6960455309	1.077737132	1.169230578	1.028630405
0.7713959807	0.3636415223	0.05541007717
d1-d15:
0.01641214817	0.05686581957	0.1260277986	0.2391903884	0.4105328163	0.6656426002
1.073350107	1.825981731	3.027379560	4.864802307	7.903850701	13.18387711
22.37575350	38.25080029	66.92905018
end:

begin:
entry no.:
140
Ru(2+)
Z (atomic number):
44
Z0 (number of electrons):
42
Alpha:
0.003353184865
c1-c15:
0.02125947269	0.04204478882	0.06420883742	0.08930005959	0.1478987088	0.2329851712
0.2722527018	0.2665036611	0.4729834953	0.8575432877	1.045875296	0.9191498515
0.6488061954	0.3028827349	0.04709040989
d1-d15:
0.01262278065	0.04492835286	0.1013231373	0.1940782506	0.3393179537	0.5543446963
0.8837590563	1.452749800	2.444351303	3.901855051	6.188604628	9.962874294
16.27832851	26.66620793	44.58043699
end:

begin:
entry no.:
141
Ru(3+)
Z (atomic number):
44
Z0 (number of electrons):
41
Alpha:
0.004249700327
c1-c14:
0.02620482181	0.04970994425	0.07141266660	0.1032219734	0.1746807394	0.2501832736
0.2560686005	0.2931009302	0.6102746037	0.9403078782	0.9230984328	0.6247746752
0.2680370721	0.03761574653
d1-d14:
0.01620926567	0.05616871001	0.1243989734	0.2362539328	0.4054804520	0.6554756001
1.050209581	1.784767076	2.963347223	4.734215855	7.607001113	12.45710558
20.43650065	33.76666090
end:

begin:
entry no.:
142
Ru(4+)
Z (atomic number):
44
Z0 (number of electrons):
40
Alpha:
0.003513455475
c1-c14:
0.02172407727	0.04162855966	0.06159326052	0.08511703439	0.1421277335	0.2204279646
0.2472107666	0.2283758273	0.4167827275	0.7625516521	0.8685178911	0.6100553337
0.2517317145	0.03301452461
d1-d14:
0.01373058730	0.04785080255	0.1060089647	0.2009315256	0.3482108486	0.5645549656
0.8933404487	1.461007560	2.448098106	3.874836724	6.109754661	9.837686792
16.14609689	26.75603292
end:

begin:
entry no.:
143
Ru(5+)
Z (atomic number):
44
Z0 (number of electrons):
39
Alpha:
0.004135140186
c1-c13:
0.02549090886	0.04838090525	0.06898135422	0.1009488112	0.1724988818	0.2394617326
0.2280610699	0.2704204425	0.5846062595	0.8136810784	0.6223203449	0.2494156025
0.03366806937
d1-d13:
0.01660097357	0.05757712540	0.1278771092	0.2442041322	0.4198000592	0.6789982492
1.091155372	1.881936364	3.101319523	4.916199854	7.846049352	12.83124587
21.31322567
end:

begin:
entry no.:
144
Ru(6+)
Z (atomic number):
44
Z0 (number of electrons):
38
Alpha:
0.004006958099
c1-c13:
0.02467476925	0.04677467341	0.06632661774	0.09618280058	0.1640934700	0.2271748560
0.2125621499	0.2312692630	0.5063501994	0.7150476316	0.5172015047	0.1746198040
0.01919344333
d1-d13:
0.01650901645	0.05723658825	0.1269403375	0.2420557879	0.4150435811	0.6678308202
1.062138082	1.808612718	2.960554745	4.622893179	7.210616729	11.49219628
18.75813926
end:

begin:
entry no.:
145
Ru(7+)
Z (atomic number):
44
Z0 (number of electrons):
37
Alpha:
0.004015244550
c1-c12:
0.02474929881	0.04702229420	0.06662363223	0.1000254883	0.1753439758	0.2353027052
0.2024484123	0.2961393064	0.6082313541	0.5976621252	0.2255198315	0.02300338664
d1-d12:
0.01701554184	0.05908909283	0.1317931853	0.2540478562	0.4402475998	0.7207790944
1.190143202	2.147845912	3.505940829	5.522423089	8.778731627	14.70154317
end:

begin:
entry no.:
146
Ru(8+)
Z (atomic number):
44
Z0 (number of electrons):
36
Alpha:
0.003665534013
c1-c12:
0.02252869561	0.04273604953	0.06048471757	0.08627690081	0.1493360726	0.2119438110
0.1943979316	0.1998151790	0.4531872153	0.5479750222	0.2525781392	0.02693374745
d1-d12:
0.01593631451	0.05527629016	0.1224317725	0.2337923995	0.4022814881	0.6488386813
1.036495648	1.809808323	2.973434624	4.571302570	6.920118060	10.64724476
end:

begin:
entry no.:
147
Rh(1+)
Z (atomic number):
45
Z0 (number of electrons):
44
Alpha:
0.004433743898
c1-c15:
0.02736619754	0.05180769941	0.07464539177	0.1088911491	0.1825308729	0.2597106356
0.2718484131	0.3391646343	0.6875516662	1.054293594	1.142065730	1.001118669
0.7441921705	0.3591458503	0.05854894305
d1-d15:
0.01574897684	0.05449541044	0.1206015312	0.2282847163	0.3904083170	0.6306607315
1.013761286	1.719609086	2.831591210	4.523722352	7.291574843	12.00618630
20.07546115	33.99697484	59.48835313
end:

begin:
entry no.:
148
Rh(2+)
Z (atomic number):
45
Z0 (number of electrons):
43
Alpha:
0.004018434110
c1-c15:
0.02475916614	0.04687214115	0.06783273279	0.09556464556	0.1586553841	0.2358504441
0.2591781247	0.2784177849	0.5476577301	0.9107520751	1.027558554	0.8627679618
0.5793350748	0.2430529640	0.03182136715
d1-d15:
0.01458487303	0.05045624938	0.1111649974	0.2091963559	0.3572367795	0.5739369437
0.9099340071	1.515879438	2.519026077	3.991889668	6.314400675	10.11263613
16.31044668	26.36373007	43.67917039
end:

begin:
entry no.:
149
Rh(3+)
Z (atomic number):
45
Z0 (number of electrons):
42
Alpha:
0.004196572696
c1-c14:
0.02583974729	0.04877177865	0.06968555060	0.1004504668	0.1690769300	0.2423026174
0.2489211758	0.2963811997	0.6179034507	0.9320510942	0.9200687958	0.6366347561
0.2760424559	0.03956447840
d1-d14:
0.01560952265	0.05394348460	0.1190555349	0.2248683822	0.3838419655	0.6185915526
0.9918405181	1.693671621	2.800283161	4.452081567	7.113948642	11.57531820
18.90343817	31.21688809
end:

begin:
entry no.:
150
Rh(4+)
Z (atomic number):
45
Z0 (number of electrons):
41
Alpha:
0.004240080949
c1-c14:
0.02614823643	0.04944866851	0.07028310805	0.1025449190	0.1696862494	0.2285135909
0.2196721799	0.2400851725	0.4966773568	0.8044450280	0.8293571639	0.5496450870
0.2102202306	0.02553499740
d1-d14:
0.01618416593	0.05602626930	0.1241760190	0.2354341461	0.3997843568	0.6355487991
0.9927663759	1.621948660	2.601117093	4.038799160	6.316030750	10.07725457
16.18360276	26.07784747
end:

begin:
entry no.:
151
Rh(5+)
Z (atomic number):
45
Z0 (number of electrons):
40
Alpha:
0.004205012938
c1-c13:
0.02591291037	0.04893763994	0.06926113260	0.1026224869	0.1741532569	0.2362404163
0.2210867953	0.2980202368	0.6299975201	0.8205456923	0.6106235755	0.2469515450
0.03280532887
d1-d13:
0.01645755493	0.05695278425	0.1263602619	0.2404902678	0.4110920733	0.6638498099
1.074841753	1.872209294	3.057328915	4.837023583	7.706656668	12.49011415
20.47997931
end:

begin:
entry no.:
152
Rh(6+)
Z (atomic number):
45
Z0 (number of electrons):
39
Alpha:
0.003996248505
c1-c13:
0.02461135301	0.04654375401	0.06584197283	0.09622127384	0.1635586031	0.2246796231
0.2085256910	0.2566335895	0.5517745443	0.7225112310	0.5133316489	0.1856161474
0.02172988131
d1-d13:
0.01603954289	0.05554117395	0.1231272243	0.2342877793	0.4002987353	0.6443041376
1.034674285	1.793553901	2.916750239	4.542112693	7.061257139	11.15518437
17.96699838
end:

begin:
entry no.:
153
Pd(2+)
Z (atomic number):
46
Z0 (number of electrons):
44
Alpha:
0.004682087392
c1-c14:
0.02896879171	0.05476768687	0.07856139801	0.1217881392	0.2055858303	0.2668737345
0.2618152369	0.4458340744	0.8443116719	1.062914482	0.9538093242	0.6557855882
0.2787327732	0.03794048737
d1-d14:
0.01667285738	0.05773786666	0.1288739504	0.2463880849	0.4237314847	0.6940986643
1.158905240	2.012546065	3.269997364	5.247935496	8.541956928	14.10355871
23.31936085	39.25120765
end:

begin:
entry no.:
154
Pd(4+)
Z (atomic number):
46
Z0 (number of electrons):
42
Alpha:
0.003582087122
c1-c14:
0.02218024787	0.04239409298	0.06185046647	0.08676972762	0.1453202447	0.2174989491
0.2319915810	0.2418948581	0.4994917590	0.8213174825	0.8529073736	0.5695336276
0.2162733219	0.02589390829
d1-d14:
0.01334382396	0.04643801089	0.1028179571	0.1943962304	0.3335828685	0.5376472438
0.8540793648	1.432507593	2.372805871	3.739275491	5.903083890	9.469626152
15.23111625	24.58315718
end:

begin:
entry no.:
155
Ag(1+)
Z (atomic number):
47
Z0 (number of electrons):
46
Alpha:
0.004604805327
c1-c15:
0.02841753727	0.05334362493	0.07586102088	0.1130923172	0.1849483417	0.2464839802
0.2489336650	0.3602662227	0.7268918397	1.049108189	1.097475386	0.9323880361
0.6363700859	0.2704580642	0.03839867554
d1-d15:
0.01564875378	0.05396377955	0.1193500654	0.2246296801	0.3792544563	0.6059961762
0.9712371223	1.639265056	2.650677646	4.204864147	6.748061646	11.05185978
18.31713937	30.63787700	52.94911698
end:

begin:
entry no.:
156
Ag(2+)
Z (atomic number):
47
Z0 (number of electrons):
45
Alpha:
0.004727274049
c1-c14:
0.02924729661	0.05505368846	0.07858386208	0.1219016357	0.2003273161	0.2524461061
0.2481742663	0.4319809923	0.8246270202	1.052939690	0.9585430199	0.6571974059
0.2718348478	0.03570071933
d1-d14:
0.01645918669	0.05690759604	0.1269274705	0.2413098431	0.4106720649	0.6646299141
1.096137518	1.877839900	3.032116139	4.854699921	7.903660872	13.09026947
21.75245179	36.74201790
end:

begin:
entry no.:
157
Ag(3+)
Z (atomic number):
47
Z0 (number of electrons):
44
Alpha:
0.004344904557
c1-c14:
0.02683127217	0.05061021365	0.07232010983	0.1098430802	0.1850139638	0.2445715074
0.2356238065	0.3754880978	0.7297670294	0.9427755492	0.8388975508	0.5339243462
0.1990669608	0.02230541250
d1-d14:
0.01545229264	0.05342076736	0.1186902449	0.2256951633	0.3860395345	0.6270627489
1.031983916	1.781808409	2.864495617	4.508728086	7.151203706	11.44922468
18.30497174	29.78539087
end:

begin:
entry no.:
158
Cd(2+)
Z (atomic number):
48
Z0 (number of electrons):
46
Alpha:
0.004353810332
c1-c15:
0.02677064111	0.04985827915	0.07006950303	0.1020913703	0.1667474066	0.2272712869
0.2285283749	0.3105540136	0.6407469797	0.9529401037	0.9912464735	0.7835585642
0.4478218682	0.1286752057	0.008496852252
d1-d15:
0.01476727338	0.05070998543	0.1112817928	0.2073057904	0.3471888625	0.5514827921
0.8766891490	1.469948156	2.365765756	3.720633040	5.904314475	9.525913225
15.50032093	25.29134187	42.37026940
end:

begin:
entry no.:
159
In(1+)
Z (atomic number):
49
Z0 (number of electrons):
48
Alpha:
0.004775832592
c1-c16:
0.02955615706	0.05534223254	0.07902925764	0.1236227082	0.1995995807	0.2439399027
0.2489696580	0.4694057421	0.8556084628	1.054294156	0.9867281046	0.8899836813
0.9221850620	0.7977016782	0.3067330314	0.02181551931
d1-d16:
0.01557891880	0.05374052861	0.1196826521	0.2261845255	0.3826339029	0.6174443046
1.022164720	1.723033907	2.750773906	4.389231116	7.199972835	12.26633081
21.16319724	35.54874281	58.50555457	98.31103947
end:

begin:
entry no.:
160
In(2+)
Z (atomic number):
49
Z0 (number of electrons):
47
Alpha:
0.004827286102
c1-c15:
0.02982592110	0.05551333061	0.07872605442	0.1240665141	0.1988475517	0.2372724210
0.2405995919	0.4598884336	0.8151591856	0.9877487172	0.8876794657	0.6830863971
0.5401083432	0.3168423557	0.05200742915
d1-d15:
0.01608074117	0.05535640790	0.1231936208	0.2323258529	0.3920483252	0.6325107548
1.052200354	1.765726757	2.790961569	4.402166987	7.126293345	11.98308425
20.69033075	34.68784040	57.39719582
end:

begin:
entry no.:
161
In(3+)
Z (atomic number):
49
Z0 (number of electrons):
46
Alpha:
0.004671765302
c1-c14:
0.02891845622	0.05411037808	0.07701312999	0.1217590765	0.1942891447	0.2282202592
0.2262662422	0.4413831329	0.8036092666	0.9555491167	0.7848177788	0.4375108118
0.1158647535	0.004733900708
d1-d14:
0.01592073755	0.05496274899	0.1228040171	0.2326381474	0.3930262724	0.6325268869
1.047443957	1.763565602	2.808535627	4.458085788	7.172123924	11.65100877
19.06532867	33.37177182
end:

begin:
entry no.:
162
Sn(2+)
Z (atomic number):
50
Z0 (number of electrons):
48
Alpha:
0.004805669891
c1-c15:
0.02969776412	0.05516140787	0.07836597715	0.1244764666	0.1975499774	0.2292846463
0.2370610748	0.4695256768	0.8111260296	0.9496229867	0.8466960605	0.7682614433
0.7885145588	0.4785645631	0.07603927808
d1-d15:
0.01567361522	0.05391825956	0.1200549793	0.2261542767	0.3810912783	0.6146139793
1.024566467	1.698493178	2.666485996	4.196437954	6.830344688	11.66645697
19.87745501	32.55785044	53.22382146
end:

begin:
entry no.:
163
Sn(4+)
Z (atomic number):
50
Z0 (number of electrons):
46
Alpha:
0.004855528606
c1-c13:
0.03006734799	0.05578224957	0.07965869153	0.1307645937	0.2022296469	0.2165581792
0.2405194673	0.5124708276	0.8113315399	0.8409567883	0.5855827416	0.2320936088
0.02843392027
d1-d13:
0.01656562617	0.05710760010	0.1282834781	0.2431077781	0.4111924503	0.6695023023
1.145680085	1.889857759	2.968072558	4.662494069	7.425109912	11.92768631
19.47388240
end:

begin:
entry no.:
164
Sb(3+)
Z (atomic number):
51
Z0 (number of electrons):
48
Alpha:
0.004698359159
c1-c15:
0.02907006263	0.05397347887	0.07682464257	0.1230773355	0.1911402810	0.2129021590
0.2270873892	0.4784963573	0.7966383059	0.8560920601	0.6930756470	0.6240499777
0.6131825550	0.3187812934	0.04146321916
d1-d15:
0.01533699744	0.05280153835	0.1179134897	0.2221280814	0.3729230473	0.5988505581
1.001595305	1.655965569	2.602310443	4.089492747	6.586592524	10.90531544
17.48145578	27.05513040	42.24860290
end:

begin:
entry no.:
165
Sb(5+)
Z (atomic number):
51
Z0 (number of electrons):
46
Alpha:
0.004614003833
c1-c13:
0.02845338618	0.05230488194	0.07330769956	0.1168606345	0.1807336959	0.1987646617
0.2026916435	0.4312741956	0.7371448756	0.7901642628	0.5327396619	0.1943191023
0.02101259825
d1-d13:
0.01570821674	0.05388157250	0.1198216946	0.2241704168	0.3739572195	0.5982106033
0.9998319226	1.653860068	2.592113402	4.056431220	6.402353827	10.13480855
16.28702671
end:

begin:
entry no.:
166
Te(2+)
Z (atomic number):
52
Z0 (number of electrons):
50
Alpha:
0.004964501026
c1-c16:
0.03062755953	0.05606119262	0.07897549380	0.1245857727	0.1860343949	0.2035299317
0.2171874677	0.4496837819	0.7795890171	0.8806478575	0.7611395030	0.8758105762
1.196530793	0.9762873773	0.3262879092	0.02469236918
d1-d16:
0.01553176380	0.05316785643	0.1179322913	0.2187322938	0.3607964147	0.5683762703
0.9251769568	1.501243675	2.337233280	3.660629797	5.964850010	10.21065588
16.89524133	27.04401378	42.79471575	68.65977633
end:

begin:
entry no.:
167
Te(4+)
Z (atomic number):
52
Z0 (number of electrons):
48
Alpha:
0.005033978942
c1-c14:
0.03120262298	0.05733381184	0.08275159188	0.1385129912	0.2033611184	0.2027113347
0.2883363790	0.6099719341	0.8192892763	0.7203982630	0.5774820950	0.5957303800
0.3485856715	0.04727035264
d1-d14:
0.01646676572	0.05667223879	0.1277398880	0.2406773469	0.4054745288	0.6672361941
1.165936532	1.889758833	2.970066886	4.734198247	7.903208429	13.08569787
20.56348379	32.31855063
end:

begin:
entry no.:
168
Te(5+)
Z (atomic number):
52
Z0 (number of electrons):
47
Alpha:
0.004738258161
c1-c14:
0.02923471361	0.05341190250	0.07489373773	0.1194237879	0.1775917684	0.1879282341
0.2031497732	0.4431718216	0.7217549672	0.7411906609	0.5264071958	0.3729699865
0.2372523705	0.04095694324
d1-d14:
0.01579363217	0.05411095683	0.1204412075	0.2237534478	0.3692689309	0.5853562529
0.9755558606	1.592698041	2.475044222	3.845626062	6.136932652	10.26725991
16.58130057	26.21629094
end:

begin:
entry no.:
169
Te(6+)
Z (atomic number):
52
Z0 (number of electrons):
46
Alpha:
0.004855786819
c1-c12:
0.03011613298	0.05536353815	0.08015526875	0.1360707093	0.1971016424	0.1878572577
0.2790192260	0.6025447882	0.7842982576	0.6008192067	0.2411933087	0.02898121479
d1-d12:
0.01659575902	0.05720241287	0.1295537331	0.2452675326	0.4147821879	0.6865912551
1.212805971	1.973000044	3.123973492	4.962508323	7.930277302	12.86457244
end:

begin:
entry no.:
170
I(1+)
Z (atomic number):
53
Z0 (number of electrons):
52
Alpha:
0.005253378973
c1-c16:
0.03257039511	0.05981022314	0.08664316809	0.1427556366	0.2077149170	0.2127932817
0.2923468932	0.6100732178	0.8664540400	0.8279555689	0.8016034149	1.242638179
1.663741155	1.343587793	0.5180702558	0.05640449153
d1-d16:
0.01583968521	0.05444034906	0.1221903939	0.2287665704	0.3828396420	0.6219448362
1.056036179	1.690971620	2.629891864	4.146002396	6.879103083	11.46453571
18.45911842	29.40246418	46.81912328	76.06708506
end:

begin:
entry no.:
171
I(3+)
Z (atomic number):
53
Z0 (number of electrons):
50
Alpha:
0.004983372897
c1-c15:
0.03086026909	0.05663787837	0.08152069295	0.1344091412	0.1967561718	0.1989282080
0.2650186728	0.5639653074	0.8012674367	0.7445408965	0.6556954733	0.9383911894
1.022964298	0.4625523169	0.04915719614
d1-d15:
0.01562761042	0.05369247720	0.1204659285	0.2257614116	0.3776102766	0.6123003413
1.044910623	1.676416262	2.600957335	4.087319800	6.786165548	11.34240515
18.10044029	28.46391016	45.37479424
end:

begin:
entry no.:
172
I(5+)
Z (atomic number):
53
Z0 (number of electrons):
48
Alpha:
0.004735607052
c1-c14:
0.02926669192	0.05354958977	0.07624706367	0.1252715961	0.1850240152	0.1856806387
0.2361909930	0.5172651066	0.7403040343	0.6689072715	0.5107860593	0.5337877970
0.3266305713	0.04547286804
d1-d14:
0.01546530416	0.05305784293	0.1187534910	0.2221983280	0.3708141026	0.5993864827
1.027416210	1.655906180	2.569432129	4.024124390	6.609113361	10.86362986
16.87339245	26.21148067
end:

begin:
entry no.:
173
I(7+)
Z (atomic number):
53
Z0 (number of electrons):
46
Alpha:
0.004744497537
c1-c12:
0.02936880155	0.05357396443	0.07702808977	0.1295518514	0.1845707006	0.1728963738
0.2579886495	0.5606612941	0.7225468802	0.5335063159	0.1974943705	0.02117186001
d1-d12:
0.01620336354	0.05569216156	0.1256707058	0.2360241126	0.3956119101	0.6494412595
1.140489802	1.840243541	2.885000474	4.522490376	7.106869681	11.31857927
end:

begin:
entry no.:
174
I(1-)
Z (atomic number):
53
Z0 (number of electrons):
54
Alpha:
0.004892374957
c1-c18:
0.03033711571	0.05638900738	0.08118826919	0.1291888589	0.1974442378	0.2218174626
0.2514103978	0.5107813349	0.8508309300	0.9639092584	0.9323705089	1.346831371
2.090735400	2.407738738	2.036272665	1.240819766	0.4350521898	0.04790398841
d1-d18:
0.01418181369	0.04881384344	0.1088188231	0.2039008107	0.3408765738	0.5446973072
0.8973801887	1.450800976	2.252263222	3.529064403	5.813450599	9.937734544
16.42730026	26.80819001	43.97821141	73.62817699	128.3175028	239.8479708
end:

begin:
entry no.:
175
Xe(2+)
Z (atomic number):
54
Z0 (number of electrons):
52
Alpha:
0.005332766768
c1-c15:
0.03307803372	0.06029198543	0.08795114905	0.1458561552	0.2031060281	0.1993099590
0.3127850482	0.6399002002	0.8352242386	0.7335681625	0.8422396839	1.386534785
1.425070469	0.6498889371	0.07482817622
d1-d15:
0.01609173219	0.05527280660	0.1244016312	0.2318645749	0.3865647860	0.6317768573
1.076855230	1.710004048	2.664159359	4.273178341	7.345057263	12.16720191
19.49786693	31.07612822	50.56643095
end:

begin:
entry no.:
176
Xe(4+)
Z (atomic number):
54
Z0 (number of electrons):
50
Alpha:
0.005280292934
c1-c14:
0.03280544033	0.05975302035	0.08839472810	0.1499136158	0.2023838080	0.1929843924
0.3601546057	0.6968455749	0.7862574878	0.6173947677	0.7905936767	0.9695299826
0.4759133800	0.05203570981
d1-d14:
0.01660199144	0.05715559090	0.1296985601	0.2432584114	0.4091253900	0.6857887141
1.192759641	1.909836993	3.029019414	5.020948920	8.716127480	14.05343253
21.99172827	34.83170780
end:

begin:
entry no.:
177
Xe(6+)
Z (atomic number):
54
Z0 (number of electrons):
48
Alpha:
0.004623773591
c1-c14:
0.02860672405	0.05227392466	0.07459549151	0.1226709492	0.1766971345	0.1713810873
0.2292300836	0.5073646164	0.7029351979	0.5982165319	0.4681205730	0.4800807155
0.2050898511	0.01505388677
d1-d14:
0.01511174890	0.05187816629	0.1163503652	0.2171965038	0.3606856985	0.5808749534
0.9947585621	1.592196079	2.465283969	3.874017728	6.477960527	10.54682914
16.18604326	24.92908825
end:

begin:
entry no.:
178
Xe(8+)
Z (atomic number):
54
Z0 (number of electrons):
46
Alpha:
0.004583559489
c1-c12:
0.02834333811	0.05150786153	0.07380512766	0.1234511073	0.1732069877	0.1581619374
0.2284522531	0.4987768451	0.6578722206	0.4981650970	0.1863471102	0.01982020144
d1-d12:
0.01564724961	0.05370467780	0.1209656586	0.2262236982	0.3767954241	0.6126015115
1.060269967	1.683949049	2.595165944	4.000058623	6.202702479	9.793017540
end:

begin:
entry no.:
179
Cs(1+)
Z (atomic number):
55
Z0 (number of electrons):
54
Alpha:
0.005654427905
c1-c15:
0.03518096739	0.06403652411	0.09602748432	0.1615380314	0.2128638647	0.2114434791
0.4043831127	0.7483266768	0.8438446821	0.7445295740	1.198131012	1.833900782
1.654112143	0.7280221214	0.09325235619
d1-d15:
0.01645245126	0.05664535005	0.1284793393	0.2400777261	0.4032523847	0.6767984386
1.153243672	1.826347986	2.878264915	4.791576642	8.246103545	13.43392480
21.58463894	34.77686550	57.55351339
end:

begin:
entry no.:
180
Ba(2+)
Z (atomic number):
56
Z0 (number of electrons):
54
Alpha:
0.005637628422
c1-c15:
0.03506982582	0.06344330764	0.09591723371	0.1610707216	0.2040612730	0.2051074673
0.4268285148	0.7467057582	0.7562289924	0.6755014558	1.201569263	1.657916768
1.218997171	0.3464775030	0.01420360317
d1-d15:
0.01640771157	0.05645847786	0.1282013468	0.2386894249	0.4004000482	0.6793051187
1.152373432	1.819891557	2.872524996	4.848523693	8.113348263	12.84190079
20.15792593	32.01069044	54.47556533
end:

begin:
entry no.:
181
La(2+)
Z (atomic number):
57
Z0 (number of electrons):
55
Alpha:
0.005537849168
c1-c16:
0.03434106160	0.06164226019	0.09175546506	0.1510514856	0.1925204496	0.1905253089
0.3819167680	0.6986408765	0.7365891306	0.6408743680	1.168364312	1.684503851
1.379821405	0.6986891598	0.2944400393	0.04380792001
d1-d16:
0.01579461667	0.05411850047	0.1218307158	0.2243191453	0.3713863605	0.6176680384
1.042910835	1.638329149	2.560422732	4.277875555	7.197778796	11.42900211
18.15900589	30.23029300	52.08345729	87.67175390
end:

begin:
entry no.:
182
La(3+)
Z (atomic number):
57
Z0 (number of electrons):
54
Alpha:
0.005661124403
c1-c14:
0.03519007472	0.06313053614	0.09623976127	0.1602870342	0.1936980947	0.2001305213
0.4436977932	0.7339729972	0.6754369390	0.6906073959	1.328854739	1.483659495
0.7019112350	0.08317733117
d1-d14:
0.01647668838	0.05663191637	0.1285843695	0.2380329244	0.3980705528	0.6810561688
1.144688736	1.802025064	2.862483544	4.992198263	8.279288080	13.07132868
20.46110096	32.67718133
end:

begin:
entry no.:
183
Ce(2+)
Z (atomic number):
58
Z0 (number of electrons):
56
Alpha:
0.005663423698
c1-c15:
0.03514099941	0.06282565610	0.09496914660	0.1555714891	0.1890420865	0.1920118539
0.3955596909	0.6956510858	0.7356946435	0.6897925914	1.185168982	1.601361806
1.189575031	0.3688037818	0.02647143513
d1-d15:
0.01586947430	0.05439850335	0.1227387741	0.2255730856	0.3736221631	0.6238486118
1.033131038	1.613324096	2.536207133	4.272580506	7.200499195	11.51739566
18.26281555	29.47968158	53.04794309
end:

begin:
entry no.:
184
Ce(3+)
Z (atomic number):
58
Z0 (number of electrons):
55
Alpha:
0.005703703528
c1-c14:
0.03545340835	0.06338815869	0.09757460713	0.1614987015	0.1892709945	0.2035039605
0.4489937231	0.7137693528	0.6572220798	0.6977508426	1.303888997	1.448906687
0.6902081670	0.08251228134
d1-d14:
0.01629658960	0.05600195772	0.1271797533	0.2349260387	0.3932125850	0.6754870141
1.118223293	1.746111113	2.764026257	4.781328696	7.901764050	12.51080040
19.68887945	31.68983704
end:

begin:
entry no.:
185
Ce(4+)
Z (atomic number):
58
Z0 (number of electrons):
54
Alpha:
0.005542813688
c1-c14:
0.03444492905	0.06156540158	0.09427213260	0.1561645385	0.1833065503	0.1925644447
0.4395674952	0.6979873294	0.5928963157	0.6379677195	1.228708420	1.266000694
0.5260809263	0.05214390426
d1-d14:
0.01613307139	0.05543087302	0.1258592172	0.2322707841	0.3875831013	0.6659533908
1.110318555	1.736928284	2.746340023	4.774551429	7.682072061	11.80569369
17.98472843	27.92454287
end:

begin:
entry no.:
186
Pr(2+)
Z (atomic number):
59
Z0 (number of electrons):
57
Alpha:
0.005906299172
c1-c15:
0.03673289921	0.06549907900	0.1020303393	0.1664088757	0.1899063788	0.2197871451
0.4686860077	0.6992935238	0.6578847229	0.6526423409	1.093424399	1.488526483
1.191186793	0.4232169805	0.03770728672
d1-d15:
0.01628159566	0.05596921486	0.1270540325	0.2338923894	0.3918799482	0.6746079117
1.102154820	1.704551929	2.645274080	4.314255568	6.921359323	10.79010813
16.89779545	27.07387991	47.59866452
end:

begin:
entry no.:
187
Pr(3+)
Z (atomic number):
59
Z0 (number of electrons):
56
Alpha:
0.005721389674
c1-c14:
0.03554835454	0.06331740678	0.09792752708	0.1604837752	0.1847499760	0.2098075738
0.4692049696	0.7177700036	0.6469961723	0.7547185298	1.339770209	1.358942486
0.5885544702	0.06493567113
d1-d14:
0.01604959638	0.05511573746	0.1249797693	0.2299628005	0.3845713596	0.6639374592
1.097584931	1.723154181	2.759772590	4.812097021	7.934136972	12.57907613
19.76607656	31.65486447
end:

begin:
entry no.:
188
Pr(4+)
Z (atomic number):
59
Z0 (number of electrons):
55
Alpha:
0.005550436134
c1-c14:
0.03445925868	0.06126906170	0.09367301500	0.1522320095	0.1748381448	0.1814731914
0.4020053489	0.6634744762	0.6124732830	0.6278271205	1.211054065	1.283877008
0.5296306006	0.04842045600
d1-d14:
0.01585143373	0.05438071260	0.1230254290	0.2252586742	0.3722341162	0.6279415080
1.030596904	1.597454807	2.509387108	4.353106836	7.167383038	11.21413705
17.36571132	27.37445863
end:

begin:
entry no.:
189
Nd(2+)
Z (atomic number):
60
Z0 (number of electrons):
58
Alpha:
0.005757693723
c1-c15:
0.03578677535	0.06379085505	0.09895803578	0.1605979827	0.1836992962	0.2097274979
0.4471784439	0.6943669352	0.6799563033	0.7125561685	1.198031546	1.494831588
1.046757926	0.3163293180	0.02339503427
d1-d15:
0.01558798177	0.05353280685	0.1212264580	0.2226005617	0.3713468551	0.6330502545
1.031539418	1.602216246	2.521583133	4.226214869	6.959824279	11.06819053
17.50947385	28.15855853	49.52564523
end:

begin:
entry no.:
190
Nd(3+)
Z (atomic number):
60
Z0 (number of electrons):
57
Alpha:
0.005782145165
c1-c14:
0.03596195788	0.06397886923	0.1004091962	0.1631056738	0.1814965353	0.2229873944
0.4925853583	0.7079986146	0.6262320580	0.7739936025	1.310889887	1.288204642
0.5579978882	0.06379052370
d1-d14:
0.01594231905	0.05481824265	0.1245495043	0.2290735715	0.3847422912	0.6694202625
1.095582686	1.716885867	2.757550770	4.763199218	7.772421400	12.26316176
19.20272164	30.71997017
end:

begin:
entry no.:
191
Pm(3+)
Z (atomic number):
61
Z0 (number of electrons):
58
Alpha:
0.006033953050
c1-c14:
0.03752886379	0.06633461915	0.1061845110	0.1678758309	0.1768656343	0.2413943184
0.5122489936	0.6910461672	0.6098511665	0.7994098340	1.292373186	1.217973444
0.5112700498	0.05594638928
d1-d14:
0.01635315480	0.05627730888	0.1278782465	0.2341361558	0.3946465318	0.6864000628
1.103495338	1.719236747	2.766344780	4.739953730	7.682923643	12.09626539
18.93850953	30.34891078
end:

begin:
entry no.:
192
Sm(2+)
Z (atomic number):
62
Z0 (number of electrons):
60
Alpha:
0.005960966598
c1-c15:
0.03702894373	0.06542472951	0.1035720974	0.1630727168	0.1760859098	0.2297035102
0.4778762287	0.6796831483	0.6500788353	0.7409035861	1.166834312	1.364645697
0.9474016218	0.2899262249	0.02253782067
d1-d15:
0.01559588661	0.05355422360	0.1210754552	0.2207685777	0.3693788502	0.6330960672
1.014366817	1.570059272	2.484714140	4.154392217	6.724948672	10.56199141
16.59497534	26.61812506	46.04071565
end:

begin:
entry no.:
193
Sm(3+)
Z (atomic number):
62
Z0 (number of electrons):
59
Alpha:
0.006029545405
c1-c14:
0.03750538409	0.06622660084	0.1067147577	0.1669248836	0.1744648484	0.2550069237
0.5320775074	0.6849252593	0.6021243240	0.8175055512	1.260598927	1.150551254
0.4767374175	0.05288254052
d1-d14:
0.01606265019	0.05529956019	0.1255878976	0.2296287214	0.3883883793	0.6782972967
1.092286688	1.711423670	2.774201383	4.714257890	7.580326820	11.88477597
18.55457986	29.65611614
end:

begin:
entry no.:
194
Eu(2+)
Z (atomic number):
63
Z0 (number of electrons):
61
Alpha:
0.005743289169
c1-c15:
0.03557358310	0.06262049325	0.09741592191	0.1527679303	0.1675217561	0.1984921504
0.4086975066	0.6390377559	0.6641207574	0.7098768153	1.123862680	1.379810040
0.9982057261	0.3282076872	0.02730023889
d1-d15:
0.01475221084	0.05045966640	0.1133101556	0.2053371171	0.3391057252	0.5668280800
0.8999435288	1.381552179	2.168696220	3.632103395	6.034270293	9.676640800
15.40754063	24.89540672	43.44131573
end:

begin:
entry no.:
195
Eu(3+)
Z (atomic number):
63
Z0 (number of electrons):
60
Alpha:
0.006163459845
c1-c14:
0.03834152860	0.06750266951	0.1101208362	0.1679916098	0.1712032710	0.2660403967
0.5290624932	0.6613108710	0.5935681989	0.8116457994	1.231298316	1.120707302
0.4643183136	0.05060280298
d1-d14:
0.01614728416	0.05564934767	0.1262723432	0.2301908175	0.3907737816	0.6771672340
1.075972942	1.672654822	2.697808451	4.553469443	7.321675165	11.51307555
18.05697049	29.04709095
end:

begin:
entry no.:
196
Gd(1+)
Z (atomic number):
64
Z0 (number of electrons):
63
Alpha:
0.005619010041
c1-c17:
0.03513223225	0.06314245346	0.1007981824	0.1596728693	0.1735655775	0.2271524320
0.4592139189	0.6593313583	0.6554231806	0.7779396214	1.249429875	1.486175129
1.174988089	1.008461270	1.325281378	0.9288283292	0.1533033757
d1-d17:
0.01403201573	0.04847624235	0.1103237918	0.2026695779	0.3405258437	0.5799664206
0.9205955012	1.416049480	2.235331240	3.742589340	6.117381362	9.811307207
16.18301738	29.00853919	50.82134900	84.26556411	139.3389319
end:

begin:
entry no.:
197
Gd(2+)
Z (atomic number):
64
Z0 (number of electrons):
62
Alpha:
0.005502160542
c1-c16:
0.03425979463	0.06113274961	0.09649526561	0.1536598521	0.1698824500	0.2212702348
0.4593351667	0.6504704476	0.6212792164	0.7110944356	1.136486267	1.349452216
1.005530736	0.5203479628	0.2561767287	0.04806045549
d1-d16:
0.01393575927	0.04793887906	0.1085681835	0.1988157036	0.3332226714	0.5717080863
0.9196186528	1.424479945	2.245312489	3.726795587	6.037383835	9.561848606
15.32411816	25.97626808	45.25807338	77.12466267
end:

begin:
entry no.:
198
Gd(3+)
Z (atomic number):
64
Z0 (number of electrons):
61
Alpha:
0.006230422369
c1-c14:
0.03874682870	0.06807597602	0.1118510531	0.1670822509	0.1690700238	0.2789226171
0.5434841949	0.6598899493	0.6020373620	0.8541183362	1.226574124	1.039481824
0.3893950907	0.03653646845
d1-d14:
0.01605224727	0.05535144635	0.1253911666	0.2279514565	0.3880699338	0.6703028771
1.065070388	1.668352539	2.729151967	4.612171072	7.412910649	11.68155461
18.36766991	29.55886629
end:

begin:
entry no.:
199
Tb(1+)
Z (atomic number):
65
Z0 (number of electrons):
64
Alpha:
0.006473064718
c1-c17:
0.04019971408	0.07048642610	0.1155153552	0.1698655294	0.1754445861	0.2902517674
0.5483536765	0.6785015701	0.6567627772	0.8859765387	1.307737410	1.353417496
0.8975459939	0.7084193552	1.098867480	0.8244207413	0.1353976355
d1-d17:
0.01587339936	0.05465252090	0.1231230127	0.2228710491	0.3786685740	0.6468721937
1.022905223	1.595045436	2.572999561	4.281083174	6.918650062	11.09502672
18.25743255	33.02897810	57.00171521	92.80780483	151.7943235
end:

begin:
entry no.:
200
Tb(3+)
Z (atomic number):
65
Z0 (number of electrons):
62
Alpha:
0.006387796434
c1-c14:
0.03970746447	0.06960839244	0.1157635708	0.1681595750	0.1702149572	0.3032092688
0.5574034628	0.6400685134	0.5957580946	0.8669444246	1.199883468	0.9747480151
0.3543102102	0.03319589249
d1-d14:
0.01619019924	0.05589617286	0.1264301964	0.2295175988	0.3944318091	0.6786993297
1.073817241	1.680799379	2.747983688	4.597615893	7.367670131	11.59325369
18.17286385	29.12850997
end:

begin:
entry no.:
201
Tb(4+)
Z (atomic number):
65
Z0 (number of electrons):
61
Alpha:
0.005683707200
c1-c14:
0.03527448351	0.06193291741	0.09919962197	0.1520095657	0.1571834570	0.2274048672
0.4619324685	0.6050973790	0.5408317963	0.6688496530	1.045595017	1.012790689
0.4427826710	0.05034883159
d1-d14:
0.01462236701	0.05020377189	0.1132337353	0.2052126560	0.3439883256	0.5898435073
0.9338482605	1.437236780	2.272909034	3.792480629	6.049151984	9.375689802
14.46776153	22.80637106
end:

begin:
entry no.:
202
Dy(2+)
Z (atomic number):
66
Z0 (number of electrons):
64
Alpha:
0.006491783897
c1-c14:
0.04040640467	0.07115920533	0.1195358544	0.1717284989	0.1789662286	0.3332460043
0.5882545759	0.6671989254	0.6701088754	0.9923243527	1.310970248	1.059100222
0.4037279893	0.04180504482
d1-d14:
0.01594324142	0.05516520465	0.1249225871	0.2275972687	0.3956474847	0.6800768307
1.080990366	1.713658230	2.853454339	4.830390266	7.918836162	12.88320266
21.19565583	37.14878524
end:

begin:
entry no.:
203
Dy(3+)
Z (atomic number):
66
Z0 (number of electrons):
63
Alpha:
0.006428117274
c1-c14:
0.03994547666	0.06998148544	0.1169894339	0.1667087379	0.1702696998	0.3134907645
0.5551583397	0.6198697686	0.5780108655	0.8156305683	1.125227536	0.9753565799
0.4028576428	0.04565677391
d1-d14:
0.01603050649	0.05538375814	0.1250589575	0.2267198840	0.3913517334	0.6698950192
1.056414999	1.648287129	2.669468694	4.385608131	6.929780611	10.80423183
16.89149896	27.15507532
end:

begin:
entry no.:
204
Ho(3+)
Z (atomic number):
67
Z0 (number of electrons):
64
Alpha:
0.006526029282
c1-c14:
0.04055095355	0.07107537726	0.1198073101	0.1661114474	0.1714665410	0.3233465787
0.5522533923	0.6114355240	0.5904356329	0.8481781897	1.121628983	0.9091867205
0.3441822358	0.03406917238
d1-d14:
0.01602058013	0.05544347371	0.1250416797	0.2265824533	0.3933698528	0.6656407336
1.042857653	1.628231560	2.657320916	4.391896951	6.985228796	10.94201761
17.14786887	27.66390063
end:

begin:
entry no.:
205
Er(3+)
Z (atomic number):
68
Z0 (number of electrons):
65
Alpha:
0.006137870910
c1-c14:
0.03819869317	0.06727749933	0.1126744342	0.1607503418	0.1672938977	0.3090784484
0.5409135542	0.6104823811	0.5915923579	0.8351686375	1.097949811	0.8949134910
0.3508441021	0.03806732633
d1-d14:
0.01483800030	0.05131834238	0.1159958854	0.2107440024	0.3648208217	0.6225741115
0.9825753930	1.540886106	2.520239655	4.189311433	6.700566258	10.52049098
16.48385682	26.54400715
end:

begin:
entry no.:
206
Tm(2+)
Z (atomic number):
69
Z0 (number of electrons):
67
Alpha:
0.006584977620
c1-c15:
0.04079985099	0.07121671058	0.1188417324	0.1605886411	0.1672349150	0.3000279394
0.5051711682	0.5906322238	0.5802614761	0.7466148792	1.046069213	1.085196105
0.6949983334	0.2106212261	0.01724743233
d1-d15:
0.01541122838	0.05319622734	0.1189298051	0.2137441065	0.3662866337	0.6057368306
0.9328060681	1.427314334	2.253628525	3.649613508	5.795998279	9.113572635
14.37358888	23.13676710	40.20630776
end:

begin:
entry no.:
207
Tm(3+)
Z (atomic number):
69
Z0 (number of electrons):
66
Alpha:
0.006670082697
c1-c14:
0.04132881545	0.07210573129	0.1211098797	0.1593596305	0.1663264221	0.3095846126
0.5108453789	0.5776053226	0.5680880505	0.7877365632	1.068792067	0.9214991516
0.3804281464	0.04337673777
d1-d14:
0.01585676085	0.05485543954	0.1226015786	0.2201738274	0.3791497816	0.6248834394
0.9614376998	1.477287912	2.369270817	3.901138412	6.249381554	9.889330267
15.66563704	25.47916703
end:

begin:
entry no.:
208
Yb(2+)
Z (atomic number):
70
Z0 (number of electrons):
68
Alpha:
0.007040494028
c1-c14:
0.04370061204	0.07706850011	0.1321079453	0.1682756459	0.2013584496	0.4063098066
0.6004064041	0.6196285698	0.6955804504	1.001891007	1.154916844	0.8291121292
0.2811124533	0.02594521814
d1-d14:
0.01626031819	0.05661421084	0.1268922028	0.2308591749	0.4121796747	0.6879903797
1.089124773	1.745704436	2.921620856	4.840406728	7.845263869	12.70589494
20.93037724	36.98249999
end:

begin:
entry no.:
209
Yb(3+)
Z (atomic number):
70
Z0 (number of electrons):
67
Alpha:
0.006787823127
c1-c14:
0.04207685455	0.07376620113	0.1254073109	0.1612523753	0.1809163432	0.3565720624
0.5480774710	0.5726585188	0.5849274220	0.8310500108	1.033940101	0.8064427992
0.2973599897	0.02955019368
d1-d14:
0.01590128255	0.05519304396	0.1234622554	0.2231298818	0.3923322062	0.6501028613
1.012952700	1.582650221	2.571853554	4.183929394	6.617348738	10.36796310
16.28818281	26.29401722
end:

begin:
entry no.:
210
Lu(3+)
Z (atomic number):
71
Z0 (number of electrons):
68
Alpha:
0.006542568458
c1-c14:
0.04049699680	0.07071325924	0.1187988955	0.1548903343	0.1697190167	0.3292627137
0.5315955440	0.5798601901	0.5884863493	0.8226570438	1.030267707	0.8043494950
0.2933422198	0.02806689766
d1-d14:
0.01508354717	0.05216447544	0.1162683760	0.2089366250	0.3625813125	0.6010219577
0.9387704509	1.473655196	2.412941776	3.973075824	6.355837306	10.06304617
15.95165087	25.98082526
end:

begin:
entry no.:
211
Hf(2+)
Z (atomic number):
72
Z0 (number of electrons):
70
Alpha:
0.007067332313
c1-c15:
0.04380543413	0.07742752034	0.1323858031	0.1631421565	0.2060795425	0.4112202157
0.5817399876	0.5866247921	0.6873687558	1.017846537	1.164085848	0.9141649264
0.6251973794	0.3719436050	0.07330336545
d1-d15:
0.01584485059	0.05523175104	0.1231990393	0.2240535774	0.4005530183	0.6612287600
1.042141468	1.669829236	2.795967238	4.609107252	7.497926068	12.48854343
21.94472152	38.31283584	66.00204699
end:

begin:
entry no.:
212
Hf(3+)
Z (atomic number):
72
Z0 (number of electrons):
69
Alpha:
0.007053724509
c1-c15:
0.04369750866	0.07720291472	0.1321441392	0.1604535259	0.2040412696	0.4055275059
0.5622757816	0.5515421493	0.6183292654	0.8900073352	1.002449715	0.7228823764
0.3527314167	0.1484379091	0.02379551388
d1-d15:
0.01604651221	0.05598902452	0.1248050673	0.2269740667	0.4062174509	0.6676109978
1.046717324	1.661075382	2.732703723	4.404249068	6.942335642	10.98863969
18.03951804	30.19738600	49.71590694
end:

begin:
entry no.:
213
Hf(4+)
Z (atomic number):
72
Z0 (number of electrons):
68
Alpha:
0.007099197611
c1-c13:
0.04397412185	0.07786474791	0.1338629010	0.1595338853	0.2128468476	0.4267214318
0.5719867327	0.5506589537	0.6685473984	0.9362225246	0.8505126140	0.3599689777
0.04020672492
d1-d13:
0.01639615269	0.05735393363	0.1278895830	0.2335305901	0.4221883426	0.6958308672
1.102125682	1.788415145	3.023239681	4.941659884	7.857154786	12.39335182
19.91744246
end:

begin:
entry no.:
214
Ta(2+)
Z (atomic number):
73
Z0 (number of electrons):
71
Alpha:
0.007243900646
c1-c15:
0.04486984867	0.07970770906	0.1363524337	0.1629118671	0.2216471063	0.4366838355
0.5817762417	0.5686026017	0.7081159333	1.051734158	1.158644931	0.9331269366
0.6995436440	0.3898526541	0.06857027634
d1-d15:
0.01601153232	0.05597623618	0.1245688885	0.2275215988	0.4096003168	0.6730447260
1.063308795	1.714320252	2.868665980	4.694872605	7.629781757	12.68431351
21.64403265	36.47303582	61.72161019
end:

begin:
entry no.:
215
Ta(3+)
Z (atomic number):
73
Z0 (number of electrons):
70
Alpha:
0.006977298586
c1-c15:
0.04319497520	0.07633238010	0.1302388201	0.1570758070	0.2010685460	0.3964686732
0.5454312380	0.5300062501	0.5938564253	0.8776005260	1.028311325	0.8133901146
0.4921027678	0.2194538340	0.02830151383
d1-d15:
0.01563830270	0.05453926622	0.1213293665	0.2203554573	0.3930796507	0.6429169682
1.003244098	1.581015401	2.581678353	4.146861744	6.554484586	10.51396697
17.51496228	29.14262306	48.24716112
end:

begin:
entry no.:
216
Ta(4+)
Z (atomic number):
73
Z0 (number of electrons):
69
Alpha:
0.007099305253
c1-c14:
0.04390763519	0.07770523524	0.1326786788	0.1557584918	0.2094438522	0.4138856333
0.5498029666	0.5246821983	0.6334425664	0.9231690978	0.9156539692	0.5077559874
0.1739371366	0.02563991558
d1-d14:
0.01614627334	0.05644421947	0.1253424260	0.2282144221	0.4098162465	0.6696801929
1.051667414	1.685814913	2.816649513	4.583092641	7.336360961	11.95302735
20.36449681	34.43289656
end:

begin:
entry no.:
217
Ta(5+)
Z (atomic number):
73
Z0 (number of electrons):
68
Alpha:
0.006656558654
c1-c13:
0.04117097120	0.07236132771	0.1234952915	0.1499650778	0.1856127082	0.3735840359
0.5262954829	0.5093066824	0.5689068428	0.8254023133	0.8093213776	0.3685000400
0.04497581345
d1-d13:
0.01535697301	0.05346588266	0.1189649240	0.2154206313	0.3839221857	0.6302802550
0.9860095576	1.566096884	2.609467209	4.244016247	6.675364889	10.38479303
16.44022921
end:

begin:
entry no.:
218
W(1+)
Z (atomic number):
74
Z0 (number of electrons):
73
Alpha:
0.007421053298
c1-c16:
0.04589499151	0.08161329662	0.1382713178	0.1620587090	0.2235479116	0.4307432013
0.5728958939	0.5710811678	0.7331128764	1.095709209	1.234242866	1.148782210
1.184584874	1.160395928	0.6504325456	0.1034604791
d1-d16:
0.01593899401	0.05570507015	0.1233243492	0.2245832635	0.4003798740	0.6502881651
1.018939283	1.635692438	2.737021016	4.468665019	7.237034396	12.04778445
20.65657739	35.07316067	58.48961631	98.24025951
end:

begin:
entry no.:
219
W(2+)
Z (atomic number):
74
Z0 (number of electrons):
72
Alpha:
0.007450565154
c1-c15:
0.04606675657	0.08213395726	0.1395644833	0.1616657988	0.2339015678	0.4486419015
0.5714534359	0.5532857314	0.7238146238	1.066121902	1.171715513	1.002905669
0.7576032251	0.3495850951	0.04273731100
d1-d15:
0.01623141831	0.05685274941	0.1259269741	0.2305290875	0.4148049310	0.6760841617
1.065781739	1.723756527	2.882203659	4.682323125	7.586407048	12.66834623
21.63022670	36.42581792	61.64112460
end:

begin:
entry no.:
220
W(3+)
Z (atomic number):
74
Z0 (number of electrons):
71
Alpha:
0.006240945530
c1-c15:
0.03881683171	0.06868724506	0.1166826404	0.1496882439	0.1736576868	0.3426625922
0.5207420459	0.5371736093	0.5742656130	0.8590318573	1.051343058	0.9060552301
0.6219316670	0.2978100336	0.04253690436
d1-d15:
0.01380637972	0.04802050550	0.1075269849	0.1946140360	0.3420310382	0.5643699612
0.8809267092	1.387138350	2.291965080	3.750528806	5.970335010	9.576293925
15.81323952	26.14012069	43.30414219
end:

begin:
entry no.:
221
W(4+)
Z (atomic number):
74
Z0 (number of electrons):
70
Alpha:
0.006900951584
c1-c14:
0.04263781614	0.07524814228	0.1279821685	0.1515715993	0.1997322556	0.3971294218
0.5402272554	0.5201372685	0.6353000558	0.9395566558	0.9488529896	0.6026957834
0.2612575855	0.04022375787
d1-d14:
0.01545698852	0.05389593560	0.1194766326	0.2167922644	0.3872111684	0.6323309717
0.9925169862	1.595511583	2.692196221	4.407318499	7.090161381	11.62213512
19.49985379	32.55312638
end:

begin:
entry no.:
222
W(5+)
Z (atomic number):
74
Z0 (number of electrons):
69
Alpha:
0.006716540226
c1-c14:
0.04149286055	0.07293786961	0.1234827978	0.1460135297	0.1820622736	0.3594672635
0.5027097981	0.4873395145	0.5385566752	0.8045892380	0.8576419985	0.5070058381
0.1637426637	0.02167301102
d1-d14:
0.01526354782	0.05315709649	0.1176904201	0.2121782475	0.3746558928	0.6069323029
0.9384724125	1.470851518	2.423951542	3.926457782	6.184459467	9.787823463
16.08253380	26.73643789
end:

begin:
entry no.:
223
W(6+)
Z (atomic number):
74
Z0 (number of electrons):
68
Alpha:
0.006796441934
c1-c13:
0.04198975605	0.07416149392	0.1265642465	0.1467138303	0.1979798723	0.3922682057
0.5117657054	0.4703874997	0.5629892395	0.7905390783	0.6624902906	0.2343746910
0.02009951681
d1-d13:
0.01568336137	0.05482065938	0.1215698926	0.2210305299	0.3970635279	0.6465584515
1.011072947	1.614949361	2.691803565	4.306323185	6.646644384	10.11700152
15.61041496
end:

begin:
entry no.:
224
Re(1+)
Z (atomic number):
75
Z0 (number of electrons):
74
Alpha:
0.007290717173
c1-c16:
0.04507502626	0.08017294451	0.1355932570	0.1592138503	0.2230369759	0.4322495973
0.5681573193	0.5567352150	0.7320364364	1.106355099	1.257416500	1.193449201
1.196362294	1.094621544	0.5831412854	0.09089160218
d1-d16:
0.01544193215	0.05393366643	0.1192844262	0.2172186963	0.3877233427	0.6314958122
0.9937075247	1.602596364	2.679387016	4.357343582	7.063941970	11.73147573
19.81325894	33.31909220	55.55827458	93.42277084
end:

begin:
entry no.:
225
Re(2+)
Z (atomic number):
75
Z0 (number of electrons):
73
Alpha:
0.007319840338
c1-c15:
0.04522136526	0.08051236661	0.1361377791	0.1574176694	0.2253093854	0.4306267061
0.5513757181	0.5307000090	0.6930191753	1.054642393	1.195285243	1.050545564
0.8022586510	0.3956673995	0.06008085979
d1-d15:
0.01571833921	0.05497620023	0.1214844311	0.2216537403	0.3964587984	0.6430937314
1.007161439	1.614671094	2.688452749	4.365098171	7.062184056	11.64174952
19.36147452	31.95584916	53.54246420
end:

begin:
entry no.:
226
Re(3+)
Z (atomic number):
75
Z0 (number of electrons):
72
Alpha:
0.006893649373
c1-c15:
0.04251810474	0.07473402925	0.1252673694	0.1474380709	0.1835948799	0.3556818499
0.5091085739	0.5108288549	0.5692032538	0.8673660796	1.056489306	0.9350632522
0.6673792113	0.3225222940	0.04929496708
d1-d15:
0.01499135287	0.05210030965	0.1147896876	0.2061539850	0.3598868746	0.5777892812
0.8893377652	1.391625899	2.289943339	3.705766734	5.857217860	9.340918855
15.14725449	24.44840279	39.90985650
end:

begin:
entry no.:
227
Re(4+)
Z (atomic number):
75
Z0 (number of electrons):
71
Alpha:
0.007374994264
c1-c14:
0.04555142651	0.08160120665	0.1382390125	0.1551776204	0.2399593821	0.4487205999
0.5350502185	0.4997740710	0.6936733830	0.9860704410	0.9325258635	0.5975902856
0.2447408720	0.03132711603
d1-d14:
0.01629951665	0.05728733165	0.1266378336	0.2331130107	0.4210434614	0.6830070735
1.076556884	1.751231385	2.926220441	4.720727368	7.596700890	12.46193664
20.31034778	32.74945795
end:

begin:
entry no.:
228
Re(5+)
Z (atomic number):
75
Z0 (number of electrons):
70
Alpha:
0.006691957469
c1-c14:
0.04137831327	0.07316084843	0.1244295530	0.1458882883	0.1927348226	0.3806486467
0.5093685478	0.4744446668	0.5558655195	0.8181572192	0.8472978544	0.5503072597
0.2274826090	0.03506482770
d1-d14:
0.01499645289	0.05235227778	0.1160729049	0.2105595122	0.3754506677	0.6097003554
0.9500214335	1.508195804	2.496870429	3.983128300	6.198919308	9.743820080
15.66047751	25.39217727
end:

begin:
entry no.:
229
Re(6+)
Z (atomic number):
75
Z0 (number of electrons):
69
Alpha:
0.006724084618
c1-c14:
0.04145063068	0.07292548599	0.1233037076	0.1422512483	0.1889100264	0.3742167720
0.4967609712	0.4558574908	0.5337709172	0.7863807569	0.7481108641	0.3614013730
0.08292584270	0.004867309698
d1-d14:
0.01527197297	0.05324007898	0.1174815452	0.2123232320	0.3777822663	0.6118603286
0.9516888208	1.509028001	2.499248994	3.989772783	6.223034595	9.822038934
15.99262047	26.24449624
end:

begin:
entry no.:
230
Re(7+)
Z (atomic number):
75
Z0 (number of electrons):
68
Alpha:
0.006869769399
c1-c13:
0.04226065903	0.07432233429	0.1244724417	0.1374492935	0.1793255087	0.3457717405
0.4683344730	0.4386530062	0.4921344923	0.7185030929	0.6420298023	0.2348171375
0.01934031058
d1-d13:
0.01582958142	0.05526581887	0.1212976286	0.2181230955	0.3821125234	0.6050093678
0.9243936079	1.446141960	2.389388269	3.812061857	5.850413659	8.873120844
13.69383301
end:

begin:
entry no.:
231
Os(1+)
Z (atomic number):
76
Z0 (number of electrons):
75
Alpha:
0.007615671682
c1-c16:
0.04699730435	0.08421371211	0.1411050665	0.1595954721	0.2409572612	0.4423072068
0.5440033107	0.5287660058	0.7335531535	1.119162129	1.281259207	1.246124104
1.211228719	1.002435686	0.4916805676	0.07824727266
d1-d16:
0.01591093014	0.05576713082	0.1227670946	0.2248622509	0.4003520216	0.6429295784
1.000800038	1.600140913	2.648191116	4.278090737	6.927131718	11.50403650
19.42556505	32.61486461	53.88492403	89.51856367
end:

begin:
entry no.:
232
Os(2+)
Z (atomic number):
76
Z0 (number of electrons):
74
Alpha:
0.007241091767
c1-c15:
0.04469849046	0.07957528611	0.1339282223	0.1539283913	0.2204767650	0.4194564083
0.5373601554	0.5120142030	0.6674342361	1.029459954	1.205062027	1.105293901
0.8486952835	0.4115422778	0.06123526806
d1-d15:
0.01533112585	0.05358425907	0.1181401087	0.2151551228	0.3829113703	0.6181123881
0.9646659710	1.541556575	2.553647735	4.110347241	6.589685277	10.76875476
17.80219845	29.36639206	49.42264948
end:

begin:
entry no.:
233
Os(3+)
Z (atomic number):
76
Z0 (number of electrons):
73
Alpha:
0.006937240763
c1-c15:
0.04281746575	0.07579114064	0.1276372654	0.1484833287	0.2015567811	0.3926811462
0.5221999847	0.4942813520	0.6101319435	0.9482921922	1.101089986	0.9397363962
0.6246544300	0.2392581889	0.02527476584
d1-d15:
0.01488634978	0.05189901036	0.1144789641	0.2072903537	0.3672658635	0.5939663363
0.9252416615	1.469744819	2.433411845	3.917271419	6.238641882	10.05851587
16.24907244	25.83896316	41.49368342
end:

begin:
entry no.:
234
Os(4+)
Z (atomic number):
76
Z0 (number of electrons):
72
Alpha:
0.007366906321
c1-c14:
0.04540221877	0.08122226279	0.1363567030	0.1517585744	0.2364767496	0.4393806327
0.5215820006	0.4844402478	0.6800978924	0.9748431650	0.9642960428	0.6793341803
0.3036900853	0.04188980844
d1-d14:
0.01603811356	0.05628396927	0.1238566949	0.2273591018	0.4080792184	0.6588323968
1.035004161	1.680612976	2.798870384	4.478576542	7.128722890	11.52926945
18.64003241	30.20792922
end:

begin:
entry no.:
235
Os(5+)
Z (atomic number):
76
Z0 (number of electrons):
71
Alpha:
0.006928343968
c1-c14:
0.04269002338	0.07556122700	0.1272421384	0.1443979086	0.2042775755	0.3938373791
0.4985651811	0.4550335757	0.5777157763	0.8765329500	0.8955587499	0.5769933841
0.2169841521	0.02331432341
d1-d14:
0.01528779680	0.05339442976	0.1175535273	0.2134039405	0.3804512917	0.6135617798
0.9535166144	1.514172991	2.507650309	4.018060373	6.368567874	10.24747085
16.52367244	26.55911920
end:

begin:
entry no.:
236
Os(6+)
Z (atomic number):
76
Z0 (number of electrons):
70
Alpha:
0.007257381073
c1-c13:
0.04472802737	0.08028857839	0.1351352724	0.1478642972	0.2401591960	0.4395364015
0.4992505057	0.4597152915	0.6789625806	0.8841396341	0.6542960907	0.2599225013
0.03682013863
d1-d13:
0.01626541746	0.05726456730	0.1261654761	0.2330229449	0.4208797971	0.6796361277
1.072071561	1.765541292	2.964470205	4.754006381	7.592487871	12.37347947
20.31147748
end:

begin:
entry no.:
237
Os(7+)
Z (atomic number):
76
Z0 (number of electrons):
69
Alpha:
0.005982837607
c1-c14:
0.03715821220	0.06570899986	0.1120975290	0.1352476665	0.1609197008	0.3154569618
0.4502569470	0.4327489892	0.4547794089	0.7054889168	0.7410888256	0.3780120693
0.08369464781	0.005546323828
d1-d14:
0.01362712049	0.04755928264	0.1061209440	0.1916962801	0.3376363086	0.5447621969
0.8332545177	1.288402358	2.111158289	3.406723568	5.314689915	8.300008711
13.23915209	20.96296785
end:

begin:
entry no.:
238
Os(8+)
Z (atomic number):
76
Z0 (number of electrons):
68
Alpha:
0.007067651965
c1-c12:
0.04351222255	0.07792807304	0.1311565762	0.1413194791	0.2315458303	0.4273152327
0.4750554463	0.4229215899	0.6146534943	0.7004186347	0.3376971522	0.03940240798
d1-d12:
0.01630939005	0.05745161481	0.1264565409	0.2333464079	0.4223658978	0.6824189933
1.079146804	1.785762539	2.976264424	4.661151169	7.136594226	11.07146134
end:

begin:
entry no.:
239
Ir(1+)
Z (atomic number):
77
Z0 (number of electrons):
76
Alpha:
0.007742417964
c1-c16:
0.04779423124	0.08646481897	0.1444412138	0.1621381951	0.2665724466	0.4747909747
0.5439432329	0.5286289353	0.7788553098	1.123041703	1.260850818	1.252209073
1.185060681	0.9177237354	0.4108062875	0.05316844332
d1-d16:
0.01597066611	0.05619250856	0.1237357406	0.2291911532	0.4108048962	0.6628523553
1.044764274	1.701383844	2.788957962	4.413641130	7.017509603	11.48423346
19.21971414	32.26303497	53.77034423	90.38568786
end:

begin:
entry no.:
240
Ir(2+)
Z (atomic number):
77
Z0 (number of electrons):
75
Alpha:
0.007539229435
c1-c15:
0.04645742728	0.08337679029	0.1388802987	0.1547902116	0.2397014484	0.4313561804
0.5144163561	0.4848778043	0.6701958387	1.042122509	1.226782499	1.138743652
0.8422809648	0.3646388530	0.04647771984
d1-d15:
0.01574594426	0.05522448101	0.1212509022	0.2224064479	0.3950833377	0.6306669747
0.9754348295	1.546945394	2.533509383	4.040560740	6.453200025	10.53088850
17.39050913	28.63185106	47.89597619
end:

begin:
entry no.:
241
Ir(3+)
Z (atomic number):
77
Z0 (number of electrons):
74
Alpha:
0.006486824119
c1-c15:
0.04019743501	0.07136239467	0.1210112488	0.1453899865	0.1901869566	0.3704832085
0.5026983657	0.4780520573	0.5712841333	0.9096090921	1.105590288	1.002223459
0.7097470281	0.2914941950	0.03288433699
d1-d15:
0.01374846622	0.04793328660	0.1063890510	0.1929516888	0.3422908243	0.5553740893
0.8609009925	1.354172695	2.231397709	3.582808384	5.660235461	9.019977604
14.49597135	23.22712942	37.78675501
end:

begin:
entry no.:
242
Ir(4+)
Z (atomic number):
77
Z0 (number of electrons):
73
Alpha:
0.007369398372
c1-c14:
0.04539410301	0.08147983147	0.1359741553	0.1499229302	0.2389772365	0.4365927870
0.5097343467	0.4750964593	0.6931629617	0.9934259272	0.9919372387	0.7161486632
0.3134907122	0.04058290851
d1-d14:
0.01582066274	0.05556763753	0.1220495813	0.2244155397	0.4011679003	0.6445575046
1.010857074	1.647469423	2.745053144	4.381392640	6.958262153	11.18838049
17.96448951	29.02580845
end:

begin:
entry no.:
243
Ir(5+)
Z (atomic number):
77
Z0 (number of electrons):
72
Alpha:
0.007022662867
c1-c14:
0.04324875787	0.07697208562	0.1289072036	0.1433144435	0.2129648097	0.4020248425
0.4907700552	0.4369873083	0.5623614266	0.8388980069	0.9043128697	0.6561636776
0.2803782532	0.03534567179
d1-d14:
0.01528041148	0.05348645806	0.1174961683	0.2140616464	0.3810513049	0.6112295798
0.9503207069	1.515262319	2.475159576	3.859907690	5.981191473	9.462346449
15.11037288	24.28421558
end:

begin:
entry no.:
244
Ir(6+)
Z (atomic number):
77
Z0 (number of electrons):
71
Alpha:
0.006469400111
c1-c14:
0.03986266135	0.07014013558	0.1181071808	0.1369756408	0.1832866419	0.3639559382
0.4825786617	0.4380185021	0.5394128614	0.8036927015	0.7945064140	0.5017837384
0.1885199005	0.02164045966
d1-d14:
0.01426892068	0.04965987629	0.1093811459	0.1973824571	0.3503566199	0.5672848526
0.8828760036	1.406895824	2.352498243	3.742346250	5.781257133	8.921792013
13.80446137	21.60815755
end:

begin:
entry no.:
245
Pt(2+)
Z (atomic number):
78
Z0 (number of electrons):
76
Alpha:
0.007731959742
c1-c15:
0.04757794718	0.08597363444	0.1414508001	0.1555938642	0.2582179921	0.4539069164
0.5155383485	0.4966539893	0.7634678211	1.138286942	1.248747552	1.087927437
0.7237828877	0.2594071519	0.02455761096
d1-d15:
0.01593259979	0.05600961216	0.1225485698	0.2262215321	0.4014028150	0.6416272712
1.003844688	1.632412835	2.700055636	4.324791225	6.944823709	11.27697315
18.31471613	29.67056831	49.03650709
end:

begin:
entry no.:
246
Pt(4+)
Z (atomic number):
78
Z0 (number of electrons):
74
Alpha:
0.007423201224
c1-c14:
0.04565327413	0.08213516801	0.1357270207	0.1481033137	0.2410726998	0.4286640349
0.4881861165	0.4505069719	0.6701596164	0.9968852439	1.044214614	0.7766752089
0.3315744478	0.03967353646
d1-d14:
0.01571121697	0.05519318125	0.1207944619	0.2223184170	0.3950023084	0.6297865142
0.9793627532	1.579232077	2.603672825	4.133041544	6.566410221	10.60290730
17.12218299	27.84909063
end:

begin:
entry no.:
247
Pt(5+)
Z (atomic number):
78
Z0 (number of electrons):
73
Alpha:
0.007229953433
c1-c14:
0.04447044954	0.07981430763	0.1325245584	0.1448345778	0.2353356261	0.4266481435
0.4861489660	0.4465904416	0.6796200718	0.9678924085	0.9062177393	0.5560264841
0.1741063904	0.01263381227
d1-d14:
0.01551430646	0.05447872361	0.1193615178	0.2195152870	0.3919060056	0.6282125334
0.9842492122	1.609068852	2.680238187	4.272213970	6.781603140	10.78763457
16.91639928	26.72936200
end:

begin:
entry no.:
248
Pt(6+)
Z (atomic number):
78
Z0 (number of electrons):
72
Alpha:
0.007431760679
c1-c13:
0.04567167074	0.08269295841	0.1361891783	0.1465932483	0.2571265677	0.4453959004
0.4716555494	0.4485730701	0.7244327675	0.9341765801	0.7280816935	0.3165627357
0.04213141290
d1-d13:
0.01617876303	0.05706987792	0.1249143675	0.2323970235	0.4159836294	0.6672736133
1.053652526	1.753599789	2.914631451	4.653974978	7.445669771	11.97340602
19.31179772
end:

begin:
entry no.:
249
Au(1+)
Z (atomic number):
79
Z0 (number of electrons):
78
Alpha:
0.006894218100
c1-c16:
0.04246292203	0.07526973788	0.1251945696	0.1452021868	0.2018970656	0.3842602590
0.5061562296	0.4801088873	0.6220510079	1.006303080	1.277783181	1.308461176
1.134833151	0.7461593120	0.2795493316	0.03356772573
d1-d16:
0.01381906148	0.04805103733	0.1053585668	0.1902949349	0.3341437858	0.5356863093
0.8286569638	1.310375523	2.157572006	3.426783667	5.381985464	8.569200803
13.86342885	22.59843118	37.04800437	62.24649047
end:

begin:
entry no.:
250
Au(2+)
Z (atomic number):
79
Z0 (number of electrons):
77
Alpha:
0.007470057847
c1-c15:
0.04592700609	0.08253223925	0.1357574827	0.1501091495	0.2415731801	0.4334506391
0.5047400571	0.4774270329	0.7252055984	1.102011655	1.240120940	1.110761517
0.7728211200	0.3062525609	0.03467445720
d1-d15:
0.01517904176	0.05318189944	0.1161674540	0.2130181359	0.3767336157	0.6014071484
0.9378462910	1.518926157	2.510780634	3.991166712	6.320769613	10.10140949
16.23421277	26.23648692	43.55592883
end:

begin:
entry no.:
251
Au(3+)
Z (atomic number):
79
Z0 (number of electrons):
76
Alpha:
0.007740330820
c1-c14:
0.04759701118	0.08671808858	0.1418248502	0.1563249658	0.2814222508	0.4770891038
0.5000325871	0.5095591960	0.8411937506	1.141882001	1.128296189	0.8391719027
0.3714150888	0.05060439960
d1-d14:
0.01595457468	0.05626737448	0.1231009163	0.2301549281	0.4111807850	0.6626524015
1.055297952	1.770340146	2.921356244	4.651671970	7.428138559	11.96443871
19.26929010	31.54573903
end:

begin:
entry no.:
252
Au(5+)
Z (atomic number):
79
Z0 (number of electrons):
74
Alpha:
0.006959559763
c1-c14:
0.04277471742	0.07627088394	0.1264089358	0.1392346538	0.2156111088	0.4005395160
0.4754194928	0.4309416546	0.6474631469	0.9647644286	0.9537738595	0.6343275686
0.2255407688	0.02088505044
d1-d14:
0.01471838578	0.05148332191	0.1125693959	0.2052050700	0.3641000882	0.5821577693
0.9063019757	1.469070264	2.461063615	3.927186803	6.197272706	9.774764576
15.28185953	24.08116727
end:

begin:
entry no.:
253
Hg(1+)
Z (atomic number):
80
Z0 (number of electrons):
79
Alpha:
0.007636123039
c1-c16:
0.04679269086	0.08381993239	0.1352318545	0.1473595760	0.2337671631	0.4180440636
0.4959424913	0.4726473100	0.7264275290	1.148791611	1.353533843	1.312715647
1.117306812	0.7749205939	0.3414166832	0.04819496942
d1-d16:
0.01509797459	0.05274041178	0.1142692567	0.2077086031	0.3614942621	0.5710479399
0.8826229015	1.416116247	2.335424487	3.726801202	5.976110855	9.789281572
16.33805706	27.57672989	46.48060331	78.93749731
end:

begin:
entry no.:
254
Hg(2+)
Z (atomic number):
80
Z0 (number of electrons):
78
Alpha:
0.007628784190
c1-c15:
0.04685541926	0.08477328141	0.1374781204	0.1494403471	0.2465310350	0.4223299114
0.4750568866	0.4446232893	0.6854417516	1.081126610	1.259698338	1.139813684
0.7833890772	0.3169944895	0.04107994367
d1-d15:
0.01530208828	0.05373246090	0.1169877248	0.2152588295	0.3765899968	0.5928690518
0.9108773545	1.448396257	2.358359678	3.718687180	5.868141479	9.367593429
15.00841846	24.07035239	39.56385489
end:

begin:
entry no.:
255
Tl(1+)
Z (atomic number):
81
Z0 (number of electrons):
80
Alpha:
0.006990539915
c1-c16:
0.04319886306	0.07786865457	0.1292089173	0.1458642288	0.2273611010	0.4133292126
0.4885486311	0.4600553400	0.7084136874	1.096305985	1.285875430	1.285586493
1.217600790	1.025524918	0.5465435847	0.08942054686
d1-d16:
0.01369047863	0.04797751267	0.1053466774	0.1928084499	0.3407976939	0.5441955226
0.8451171169	1.360329254	2.230227654	3.505728014	5.528546696	8.945379192
14.81987927	24.83951762	41.56374884	70.32087561
end:

begin:
entry no.:
256
Tl(3+)
Z (atomic number):
81
Z0 (number of electrons):
78
Alpha:
0.007737791962
c1-c14:
0.04742232041	0.08647187552	0.1383062240	0.1508602572	0.2709857847	0.4473268596
0.4641903040	0.4724092933	0.8246904045	1.171526953	1.184503864	0.8718109458
0.3705160905	0.04715020591
d1-d14:
0.01551751153	0.05462610092	0.1186432707	0.2209860056	0.3881255404	0.6159394813
0.9653874090	1.601601884	2.635405915	4.193112591	6.693632020	10.77391898
17.38780610	28.63682612
end:

begin:
entry no.:
257
Pb(2+)
Z (atomic number):
82
Z0 (number of electrons):
80
Alpha:
0.008016834312
c1-c15:
0.04912697515	0.09059918129	0.1427103539	0.1592827460	0.3014567676	0.4708598557
0.4602910547	0.5439052228	0.9525642529	1.224116313	1.209476426	1.094716472
0.8926195570	0.4530168562	0.06913469350
d1-d15:
0.01567873877	0.05535668363	0.1201840767	0.2267524602	0.3973138516	0.6331002730
1.007637623	1.704297532	2.771734665	4.415403370	7.137314209	11.73859870
19.27786495	31.10655068	50.45319942
end:

begin:
entry no.:
258
Pb(4+)
Z (atomic number):
82
Z0 (number of electrons):
78
Alpha:
0.007922434639
c1-c14:
0.04847533494	0.08949908805	0.1399059035	0.1547218429	0.2943194045	0.4493299773
0.4245601080	0.4587217214	0.8117144992	1.097449445	1.048092300	0.6831535440
0.2278875132	0.02037921601
d1-d14:
0.01589333223	0.05617813361	0.1217810846	0.2302858017	0.4021013101	0.6362485605
0.9984086118	1.655207809	2.653656201	4.133575038	6.462192295	10.14377861
15.85651547	25.11294063
end:

begin:
entry no.:
259
Bi(3+)
Z (atomic number):
83
Z0 (number of electrons):
80
Alpha:
0.007548174084
c1-c15:
0.04624546537	0.08455946698	0.1343014356	0.1470868663	0.2661093075	0.4258113898
0.4249750193	0.4344207677	0.7682136243	1.090373390	1.129159415	1.009599567
0.8281610742	0.4254373621	0.06323149716
d1-d15:
0.01475352396	0.05191796696	0.1125940585	0.2100106631	0.3666664550	0.5771729655
0.8940717630	1.458618170	2.337531819	3.645072729	5.776628888	9.388961496
15.27307462	24.27217309	38.63050095
end:

begin:
entry no.:
260
Bi(5+)
Z (atomic number):
83
Z0 (number of electrons):
78
Alpha:
0.007668546945
c1-c13:
0.04697047613	0.08702247443	0.1364875417	0.1530802535	0.3015354285	0.4546652252
0.4102425241	0.5061016945	0.9157577251	1.119453499	0.8904729204	0.3869850360
0.04920406024
d1-d13:
0.01539295772	0.05449039962	0.1183980480	0.2255514433	0.3968840499	0.6348040576
1.017293178	1.741038509	2.818504914	4.467533448	7.108311042	11.30972023
18.22695697
end:

begin:
entry no.:
261
Po(2+)
Z (atomic number):
84
Z0 (number of electrons):
82
Alpha:
0.008480108480
c1-c15:
0.05177236542	0.09719834590	0.1458599482	0.1728891302	0.3422158430	0.4720056470
0.4250341280	0.6358337946	1.074292915	1.225896338	1.168651584	1.301373222
1.335387671	0.7384366244	0.1181816045
d1-d15:
0.01617438466	0.05729532666	0.1238540249	0.2383656954	0.4116765412	0.6552719054
1.061139064	1.801805992	2.889615488	4.635988762	7.716215096	13.20245858
22.14969241	36.52539157	60.77918193
end:

begin:
entry no.:
262
Po(4+)
Z (atomic number):
84
Z0 (number of electrons):
80
Alpha:
0.008244917239
c1-c14:
0.05032500685	0.09452954882	0.1419950693	0.1675142929	0.3349265334	0.4577167861
0.4009796244	0.5939157623	0.9913463232	1.106103276	0.9762077650	0.8107502746
0.4284026300	0.05988894142
d1-d14:
0.01612601953	0.05719712506	0.1237148342	0.2388800462	0.4133617232	0.6581392481
1.066587122	1.813491886	2.896996364	4.606935087	7.491408245	12.27327927
19.58456111	31.11204058
end:

begin:
entry no.:
263
Po(6+)
Z (atomic number):
84
Z0 (number of electrons):
78
Alpha:
0.007813608460
c1-c13:
0.04766200349	0.08868097064	0.1347610014	0.1521464872	0.3015803913	0.4342800579
0.3764250928	0.4791974540	0.8708096130	1.040460227	0.7821866080	0.3042715003
0.03249186841
d1-d13:
0.01566948905	0.05546232700	0.1197359745	0.2286398217	0.3961948385	0.6271217061
0.9975338429	1.693092523	2.702583101	4.223544083	6.597474684	10.26801902
16.19895564
end:

begin:
entry no.:
264
At(1+)
Z (atomic number):
85
Z0 (number of electrons):
84
Alpha:
0.008023546833
c1-c16:
0.04885623310	0.08955237248	0.1363555282	0.1510429635	0.2811318568	0.4367147231
0.4246264205	0.5201200826	0.9656958420	1.223347919	1.176349477	1.369245702
1.822778331	1.733431148	0.8472910024	0.1200751050
d1-d16:
0.01489612098	0.05223439185	0.1119800091	0.2084009403	0.3572649671	0.5603846891
0.8788127367	1.475151674	2.377118712	3.764895445	6.134635620	10.33134533
17.08826575	27.94327045	45.88548430	77.06528418
end:

begin:
entry no.:
265
At(3+)
Z (atomic number):
85
Z0 (number of electrons):
82
Alpha:
0.008064885986
c1-c15:
0.04919949871	0.09165113778	0.1384302541	0.1593997247	0.3130394057	0.4474881730
0.4002099652	0.5709163608	0.9984266255	1.140856476	1.045464249	1.151958392
1.142375293	0.5603927341	0.07174183348
d1-d15:
0.01537112817	0.05429219705	0.1170603139	0.2230275369	0.3846029395	0.6087006535
0.9750368199	1.655028418	2.644553793	4.206827210	6.929394264	11.63844875
18.87950749	29.97951885	48.12795687
end:

begin:
entry no.:
266
At(5+)
Z (atomic number):
85
Z0 (number of electrons):
80
Alpha:
0.007700705526
c1-c14:
0.04703314699	0.08746954548	0.1336227237	0.1511797530	0.2951145290	0.4224673383
0.3699799214	0.4750278293	0.8653652966	1.051494925	0.9384569133	0.7730425415
0.4056626176	0.05414882621
d1-d14:
0.01505534421	0.05323699268	0.1150272676	0.2191215500	0.3788203178	0.5958194549
0.9371531451	1.565983908	2.485380365	3.912849197	6.335231238	10.42064782
16.55517228	26.03996322
end:

begin:
entry no.:
267
At(7+)
Z (atomic number):
85
Z0 (number of electrons):
78
Alpha:
0.007576853801
c1-c13:
0.04619328060	0.08588706514	0.1303242412	0.1465917984	0.2903626603	0.4158769217
0.3534513730	0.4483141070	0.8178796303	0.9605239680	0.7031829462	0.2641361866
0.02764187447
d1-d13:
0.01519189667	0.05374305232	0.1159315503	0.2212116355	0.3824572881	0.6027701151
0.9537208228	1.615970196	2.555775372	3.931358028	6.009989261	9.146557519
14.12785664
end:

begin:
entry no.:
268
At(1-)
Z (atomic number):
85
Z0 (number of electrons):
86
Alpha:
0.008245670404
c1-c18:
0.05036093373	0.09303115231	0.1420222509	0.1605746820	0.2998084693	0.4545180983
0.4387869140	0.5453252799	0.9674139633	1.239371029	1.265156561	1.524340909
2.201420579	2.651559553	2.421828347	1.633772077	0.7048157589	0.1216798838
d1-d18:
0.01496853711	0.05263260568	0.1133171573	0.2123833551	0.3643401112	0.5723545719
0.8993767471	1.493613639	2.361242398	3.656676158	5.814381328	9.653049810
16.01738796	26.46097265	44.29776911	76.08595809	136.0187034	260.5158982
end:

begin:
entry no.:
269
Fr(1+)
Z (atomic number):
87
Z0 (number of electrons):
86
Alpha:
0.008130221672
c1-c16:
0.04960567651	0.09281757248	0.1387312284	0.1643838145	0.3212392164	0.4425081624
0.3934827306	0.6216670236	1.062488838	1.140588718	1.135733096	1.662414646
2.046326728	1.593404590	0.6330853357	0.07230937087
d1-d16:
0.01476817462	0.05211477839	0.1123055070	0.2144599568	0.3676130283	0.5797478656
0.9301307739	1.566608122	2.474641573	3.914284918	6.512264320	10.76917877
17.11940968	26.93520026	42.60873085	69.57240879
end:

begin:
entry no.:
270
Ra(2+)
Z (atomic number):
88
Z0 (number of electrons):
86
Alpha:
0.008717371354
c1-c15:
0.05297859015	0.1010448640	0.1423203732	0.1871229478	0.3640031962	0.4294882423
0.3904567549	0.7458299854	1.089473996	1.008514173	1.202556839	1.830674201
1.775542079	0.8125673038	0.1014118277
d1-d15:
0.01584082187	0.05609610630	0.1207992081	0.2353782305	0.3981960833	0.6306366372
1.046147155	1.731638007	2.712726992	4.342016375	7.324384165	11.86098209
18.75917507	29.64967857	47.94347410
end:

begin:
entry no.:
271
Ac(3+)
Z (atomic number):
89
Z0 (number of electrons):
86
Alpha:
0.008396352960
c1-c15:
0.05089366703	0.09620853395	0.1353951919	0.1715730553	0.3340945916	0.4067554020
0.3475316260	0.6309186496	0.9778270444	0.9233856006	1.009133183	1.629543249
1.655262447	0.7545241882	0.09099962641
d1-d15:
0.01523563217	0.05374041141	0.1150708056	0.2217750903	0.3730541607	0.5842176480
0.9474412323	1.555894747	2.390482667	3.715416885	6.175089722	9.961618195
15.52105967	24.00016234	37.83891511
end:

begin:
entry no.:
272
Th(2+)
Z (atomic number):
90
Z0 (number of electrons):
88
Alpha:
0.008852701512
c1-c16:
0.05369687692	0.1031379458	0.1406029060	0.1963673174	0.3702502595	0.4032853508
0.3955837764	0.7938804985	1.058649558	0.9694316536	1.377426228	1.989621612
1.742514191	0.9812214928	0.4980606373	0.09855675576
d1-d16:
0.01571934832	0.05562730622	0.1197891248	0.2340022770	0.3918691100	0.6198786229
1.042665294	1.695602282	2.636902729	4.257990466	7.176352936	11.58231929
18.68577988	31.50435799	54.46700094	91.89135142
end:

begin:
entry no.:
273
Th(3+)
Z (atomic number):
90
Z0 (number of electrons):
87
Alpha:
0.008691409228
c1-c15:
0.05269715344	0.1010683147	0.1380460304	0.1907842283	0.3623934511	0.3960425132
0.3771938661	0.7622336362	1.029649006	0.9273394519	1.306882406	1.815532448
1.360478666	0.4045509672	0.02730813784
d1-d15:
0.01560935454	0.05523697046	0.1188409990	0.2321128901	0.3888851333	0.6141536530
1.029467921	1.675100834	2.605083359	4.219668721	7.142343693	11.41844835
17.89457579	28.31839766	48.89067623
end:

begin:
entry no.:
274
Th(4+)
Z (atomic number):
90
Z0 (number of electrons):
86
Alpha:
0.008442617270
c1-c15:
0.05104729016	0.09679947784	0.1325279618	0.1711943980	0.3266822081	0.3851950562
0.3344556407	0.6586026619	0.9888162012	0.8619479642	1.106816259	1.662734789
1.253081425	0.3447654193	0.02007653226
d1-d15:
0.01531539703	0.05398396810	0.1152865245	0.2218530403	0.3684346892	0.5720610076
0.9306215836	1.536227192	2.384485965	3.804437827	6.493705684	10.33019825
15.85432053	24.02102039	36.53517765
end:

begin:
entry no.:
275
Pa(3+)
Z (atomic number):
91
Z0 (number of electrons):
88
Alpha:
0.008789649301
c1-c15:
0.05319229694	0.1021681884	0.1369629808	0.1944262684	0.3611412447	0.3807300112
0.3724144189	0.7532104416	0.9987420018	0.9169350213	1.287324844	1.779484187
1.394542924	0.4621056760	0.03737975384
d1-d15:
0.01559974339	0.05511790301	0.1184734420	0.2309871147	0.3843981229	0.6048598369
1.011846854	1.627399933	2.511787034	4.035521740	6.727583519	10.67952165
16.70356116	26.47703910	45.43289816
end:

begin:
entry no.:
276
Pa(4+)
Z (atomic number):
91
Z0 (number of electrons):
87
Alpha:
0.008806622204
c1-c14:
0.05327321189	0.1027443534	0.1364999120	0.1999475091	0.3701733298	0.3748967586
0.4051678266	0.8407001457	0.9921447395	0.9108951001	1.485570740	1.663744896
0.7737561543	0.08595486373
d1-d14:
0.01581708352	0.05595685731	0.1205188551	0.2363903351	0.3942603137	0.6261136524
1.075769987	1.742882021	2.742419793	4.611657315	7.746578988	12.26610445
19.16462489	30.61922317
end:

begin:
entry no.:
277
Pa(5+)
Z (atomic number):
91
Z0 (number of electrons):
86
Alpha:
0.006912038308
c1-c15:
0.04276496574	0.08128687965	0.1232153220	0.1442913805	0.2817550288	0.3749876545
0.3060437451	0.5259313640	0.9070043672	0.8263437215	0.8774515996	1.455108481
1.300453873	0.4391289867	0.03075138788
d1-d15:
0.01264331659	0.04511146953	0.09822806866	0.1887230030	0.3221998284	0.5012255509
0.7930739025	1.324976127	2.049734484	3.194737854	5.379259173	8.503003507
12.84715344	19.22769523	29.32340508
end:

begin:
entry no.:
278
U(3+)
Z (atomic number):
92
Z0 (number of electrons):
89
Alpha:
0.008704065346
c1-c15:
0.05262845008	0.1009149925	0.1344495958	0.1901318686	0.3484991570	0.3656563305
0.3449014538	0.6996339985	0.9773311633	0.9321269984	1.292196294	1.805636332
1.421233546	0.4723208360	0.03956186809
d1-d15:
0.01526746784	0.05385484749	0.1155569940	0.2242146039	0.3707903915	0.5778758014
0.9495381087	1.515640734	2.325804693	3.716157316	6.228038193	10.01928874
15.87016851	25.33927063	43.08523283
end:

begin:
entry no.:
279
U(4+)
Z (atomic number):
92
Z0 (number of electrons):
88
Alpha:
0.008355266333
c1-c15:
0.05050204206	0.09620043626	0.1301737366	0.1772322227	0.3370951393	0.3713164385
0.3484439885	0.7237166399	0.9612771664	0.8538894327	1.228554769	1.656077793
1.141607273	0.2824209286	0.01137843095
d1-d15:
0.01481299316	0.05219139226	0.1116548566	0.2161230829	0.3596659214	0.5637714699
0.9422434878	1.533299620	2.373110312	3.816557401	6.345857526	9.978484879
15.37815200	23.75292448	38.38535416
end:

begin:
entry no.:
280
U(5+)
Z (atomic number):
92
Z0 (number of electrons):
87
Alpha:
0.008739039457
c1-c14:
0.05273361544	0.1015646690	0.1324493392	0.1955070532	0.3563457555	0.3528989165
0.3761858912	0.7833090938	0.9180886707	0.8103791449	1.332254259	1.503187003
0.7072793652	0.08366816709
d1-d14:
0.01568687043	0.05537773967	0.1189576695	0.2321208129	0.3838108129	0.6047820775
1.031133896	1.649400842	2.554016874	4.219708800	6.989319120	10.81616592
16.41644450	25.32642584
end:

begin:
entry no.:
281
U(6+)
Z (atomic number):
92
Z0 (number of electrons):
86
Alpha:
0.008428190578
c1-c14:
0.05089482991	0.09780885396	0.1292292633	0.1861525833	0.3472241113	0.3492237460
0.3576306795	0.7662492346	0.8841678310	0.7304808360	1.290977577	1.380492177
0.5270154257	0.04036518954
d1-d14:
0.01530556968	0.05406903649	0.1160375443	0.2268210543	0.3764706603	0.5927318900
1.011558116	1.625909828	2.517357037	4.195622614	6.936176607	10.61125356
15.94841887	24.34719260
end:

begin:
entry no.:
282
Np(3+)
Z (atomic number):
93
Z0 (number of electrons):
90
Alpha:
0.008878773587
c1-c15:
0.05361931054	0.1032606502	0.1347469824	0.2003327141	0.3580732057	0.3568201701
0.3858383877	0.7881026863	0.9815165435	0.9558253747	1.398596449	1.753122179
1.233439468	0.3715174303	0.02948365766
d1-d15:
0.01540332411	0.05429989034	0.1167479066	0.2268197203	0.3739790294	0.5875268828
0.9909359457	1.581550351	2.452770204	3.981556382	6.555946458	10.39250137
16.29663923	25.73468057	42.80942142
end:

begin:
entry no.:
283
Np(4+)
Z (atomic number):
93
Z0 (number of electrons):
89
Alpha:
0.007852680189
c1-c15:
0.04772213196	0.09095226912	0.1266993271	0.1663404156	0.3169665497	0.3599599377
0.3088735975	0.6134400882	0.9155057829	0.8607408668	1.104448765	1.605447060
1.322389236	0.4516679685	0.03506579311
d1-d15:
0.01378630208	0.04870737579	0.1046130718	0.2023121314	0.3375056509	0.5242661937
0.8499653180	1.369860181	2.089099402	3.279720087	5.435725045	8.618822624
13.31572786	20.48308134	32.48006281
end:

begin:
entry no.:
284
Np(5+)
Z (atomic number):
93
Z0 (number of electrons):
88
Alpha:
0.008973194417
c1-c14:
0.05410594559	0.1048724751	0.1337922766	0.2111599293	0.3661037963	0.3334195487
0.4041892284	0.8085266311	0.8893097894	0.8515333061	1.385358618	1.449833977
0.6241115794	0.06394863882
d1-d14:
0.01593373452	0.05624395030	0.1214204471	0.2375056275	0.3914088144	0.6199998469
1.060328211	1.669378650	2.583639039	4.280064649	6.979767810	10.78810816
16.43667398	25.47012395
end:

begin:
entry no.:
285
Np(6+)
Z (atomic number):
93
Z0 (number of electrons):
87
Alpha:
0.008491600899
c1-c14:
0.05120667368	0.09855273527	0.1284002310	0.1907756357	0.3484991328	0.3368457402
0.3668122230	0.7716320438	0.8633555475	0.7590874449	1.291029538	1.346957566
0.5291771001	0.04426739620
d1-d14:
0.01523938603	0.05376219086	0.1154317162	0.2254979437	0.3730478040	0.5881623152
1.007065011	1.602206042	2.476754629	4.116591630	6.706929782	10.22010158
15.33341644	23.38469590
end:

begin:
entry no.:
286
Np(7+)
Z (atomic number):
93
Z0 (number of electrons):
86
Alpha:
0.008133018962
c1-c14:
0.04904626014	0.09378485702	0.1238033199	0.1726875266	0.3219832469	0.3307716791
0.2990571477	0.6466188373	0.8299433944	0.6268002395	1.035612779	1.360337376
0.6730187432	0.07620181099
d1-d14:
0.01475853489	0.05202648906	0.1112162383	0.2158088075	0.3555155662	0.5511061815
0.9124653425	1.451964473	2.194416505	3.487816181	5.784401640	8.763033940
13.00740594	19.61051763
end:

begin:
entry no.:
287
Pu(3+)
Z (atomic number):
94
Z0 (number of electrons):
91
Alpha:
0.008148982553
c1-c15:
0.04948420017	0.09502851214	0.1297101033	0.1829462510	0.3431228083	0.3615144589
0.3674609801	0.7560564992	0.9721013682	0.9565052046	1.351685116	1.699997901
1.272206611	0.4415350473	0.04112599076
d1-d15:
0.01399434040	0.04945490701	0.1065139929	0.2075744840	0.3466937948	0.5469016014
0.9236527221	1.484765069	2.302079448	3.715740204	6.091748224	9.620722875
14.99914756	23.55195188	39.04308872
end:

begin:
entry no.:
288
Pu(4+)
Z (atomic number):
94
Z0 (number of electrons):
90
Alpha:
0.008769265172
c1-c14:
0.05297472266	0.1025138776	0.1327430678	0.2053729761	0.3604345288	0.3389112982
0.4104460390	0.8329521024	0.9562192260	0.9970281560	1.532786367	1.564901420
0.7020566542	0.07941054606
d1-d14:
0.01522430471	0.05372779398	0.1159433309	0.2264131764	0.3737513729	0.5916709468
1.013866285	1.613887934	2.537798802	4.255087606	7.035707979	11.16924399
17.55766551	28.23188464
end:

begin:
entry no.:
289
Pu(5+)
Z (atomic number):
94
Z0 (number of electrons):
89
Alpha:
0.008872317142
c1-c14:
0.05347379072	0.1035259702	0.1318560439	0.2094564908	0.3625070558	0.3283017896
0.4206649079	0.8279567168	0.8844003084	0.8984696442	1.410131015	1.390111078
0.5675308910	0.05467937867
d1-d14:
0.01557300180	0.05489922462	0.1184745835	0.2313361694	0.3812183389	0.6062269722
1.045515777	1.650043460	2.573827183	4.280298044	6.912064362	10.66395944
16.25643965	25.21845487
end:

begin:
entry no.:
290
Pu(6+)
Z (atomic number):
94
Z0 (number of electrons):
88
Alpha:
0.008350680829
c1-c14:
0.05038241044	0.09696047645	0.1264167410	0.1875521100	0.3394930696	0.3253806793
0.3362610458	0.6960047912	0.8335325456	0.7244406597	1.165334325	1.431115054
0.7099477037	0.08123505811
d1-d14:
0.01481701493	0.05225184100	0.1122058471	0.2187727203	0.3608606343	0.5652790446
0.9509392625	1.488254755	2.249167885	3.587190549	5.855656361	9.020157272
13.69048319	21.12879142
end:

begin:
entry no.:
291
Pu(7+)
Z (atomic number):
94
Z0 (number of electrons):
87
Alpha:
0.008473231538
c1-c14:
0.05102139761	0.09839888506	0.1257284227	0.1922990728	0.3420259747	0.3147154019
0.3584362034	0.7446119454	0.7928789239	0.6909945591	1.220736514	1.226816318
0.4370262180	0.03275284761
d1-d14:
0.01520834911	0.05360902999	0.1151587603	0.2246057464	0.3691203339	0.5802282137
0.9922401910	1.556563971	2.377875878	3.914313586	6.280376137	9.447574664
13.98139279	20.94299113
end:

begin:
entry no.:
292
Am(2+)
Z (atomic number):
95
Z0 (number of electrons):
93
Alpha:
0.009382968989
c1-c15:
0.05662481577	0.1100511824	0.1395879955	0.2334446627	0.3843539866	0.3425544343
0.5082725429	0.9222999999	1.015884132	1.169090853	1.664669646	1.774978357
1.138993456	0.3501406078	0.03676692926
d1-d15:
0.01576916735	0.05553043321	0.1206784097	0.2351372826	0.3880810571	0.6267068798
1.082646405	1.713152201	2.712579655	4.481650420	7.284587236	11.65160005
18.78018762	31.28425411	56.46720487
end:

begin:
entry no.:
293
Am(3+)
Z (atomic number):
95
Z0 (number of electrons):
92
Alpha:
0.009107154072
c1-c15:
0.05493673270	0.1065078441	0.1355914248	0.2212676591	0.3732653213	0.3357468481
0.4664482341	0.8750481938	0.9719486260	1.085381811	1.578166900	1.638513893
0.8982695522	0.1808863653	0.005591171082
d1-d15:
0.01546580186	0.05445982700	0.1179255289	0.2297872687	0.3790690346	0.6079037760
1.048304796	1.654654810	2.602508636	4.305877921	7.018264529	11.15276673
17.65674861	28.40792408	49.83508656
end:

begin:
entry no.:
294
Am(4+)
Z (atomic number):
95
Z0 (number of electrons):
91
Alpha:
0.008990838679
c1-c14:
0.05417769816	0.1048515498	0.1327248010	0.2133538643	0.3612084949	0.3271624737
0.4410115549	0.8618240215	0.9491481609	1.053346995	1.556003022	1.467870291
0.6148173356	0.06582172844
d1-d14:
0.01543226994	0.05431157091	0.1173148043	0.2279009843	0.3739975900	0.5944846613
1.024968749	1.626669569	2.575592396	4.330389063	7.090900331	11.20494188
17.53482748	28.01191804
end:

begin:
entry no.:
295
Am(5+)
Z (atomic number):
95
Z0 (number of electrons):
90
Alpha:
0.008645071339
c1-c14:
0.05220055298	0.1011822504	0.1297872157	0.2051567760	0.3548831605	0.3209611731
0.4059551614	0.7957864164	0.8717646399	0.8842734372	1.351927754	1.398405375
0.6473753422	0.07739388380
d1-d14:
0.01501302933	0.05297202022	0.1144419920	0.2235085803	0.3682250466	0.5842660801
1.002632227	1.572753450	2.432425272	3.982702411	6.407538906	9.875466047
15.04784969	23.39161002
end:

begin:
entry no.:
296
Am(6+)
Z (atomic number):
95
Z0 (number of electrons):
89
Alpha:
0.008856957885
c1-c14:
0.05329630776	0.1032440556	0.1291666833	0.2096825939	0.3501105136	0.3026697411
0.3837073345	0.7584246060	0.8168548438	0.7725213570	1.208432312	1.298837264
0.6123102416	0.07276230172
d1-d14:
0.01554722627	0.05473133393	0.1182133812	0.2298404362	0.3754755720	0.5915487134
1.002057891	1.551672530	2.371711467	3.842053493	6.074929521	9.141147423
13.62217044	20.73842649
end:

begin:
entry no.:
297
Cm(3+)
Z (atomic number):
96
Z0 (number of electrons):
93
Alpha:
0.008843422446
c1-c15:
0.05339449185	0.1033528854	0.1323314168	0.2110219062	0.3567624451	0.3233946492
0.4038570448	0.7866441112	0.9452412828	1.010912426	1.429884830	1.628805614
1.096597518	0.3259049320	0.02312139299
d1-d15:
0.01485575162	0.05229767903	0.1130541146	0.2195679456	0.3605915810	0.5700313655
0.9614126991	1.498496888	2.312301559	3.740812538	6.067927677	9.573413014
14.98800361	23.65253237	39.09931613
end:

begin:
entry no.:
298
Cm(4+)
Z (atomic number):
96
Z0 (number of electrons):
92
Alpha:
0.009424945750
c1-c14:
0.05680875213	0.1108408977	0.1379259198	0.2444995919	0.3775339499	0.3139946987
0.5334284375	0.9003466576	0.9212819656	1.124112106	1.542065701	1.311189875
0.5075463410	0.05002721600
d1-d14:
0.01602903979	0.05642643692	0.1235203770	0.2405301971	0.3957960625	0.6468643174
1.112182592	1.741812797	2.767900744	4.602661945	7.370388723	11.47662466
17.75825480	28.16086239
end:

begin:
entry no.:
299
Bk(3+)
Z (atomic number):
97
Z0 (number of electrons):
94
Alpha:
0.009375993679
c1-c15:
0.05640031495	0.1090809422	0.1348424259	0.2277942434	0.3569194550	0.3086573670
0.4587552317	0.8512595212	0.9570110205	1.080257133	1.487517903	1.530010808
0.9144828212	0.2427317300	0.01561370357
d1-d15:
0.01558242780	0.05460799517	0.1185485466	0.2276100322	0.3694533450	0.5864955497
0.9950926366	1.557427823	2.441337221	3.982905734	6.397146032	10.03435136
15.59461450	24.30338859	39.55104299
end:

begin:
entry no.:
300
Bk(4+)
Z (atomic number):
97
Z0 (number of electrons):
93
Alpha:
0.009234117300
c1-c14:
0.05559798864	0.1079544302	0.1340205951	0.2316432601	0.3620027998	0.3043235649
0.4871838236	0.8667906335	0.9218131184	1.074842938	1.476043524	1.358160473
0.6028378636	0.07300134694
d1-d14:
0.01552225253	0.05451191453	0.1187474758	0.2297326550	0.3755565438	0.6045964278
1.034208339	1.618254717	2.555362406	4.209035106	6.725694232	10.47833801
16.27643908	25.92715916
end:

begin:
entry no.:
301
Cf(2+)
Z (atomic number):
98
Z0 (number of electrons):
96
Alpha:
0.009521583746
c1-c15:
0.05740876968	0.1116340134	0.1394612649	0.2487786262	0.3740498823	0.3173251715
0.5509404419	0.9144173567	1.004573561	1.221042539	1.614611239	1.589099819
0.9764149911	0.2933967638	0.02663186131
d1-d15:
0.01551368309	0.05443560728	0.1193600852	0.2306561517	0.3786847328	0.6202587081
1.055766786	1.651518349	2.612489749	4.260541469	6.848310364	10.90351224
17.43997142	28.53532003	50.09542480
end:

begin:
entry no.:
302
Cf(3+)
Z (atomic number):
98
Z0 (number of electrons):
95
Alpha:
0.009819058514
c1-c14:
0.05914135376	0.1151032919	0.1425054004	0.2654284066	0.3757696425	0.3169822332
0.6118400487	0.9400874024	0.9946131362	1.277780392	1.609190962	1.320299819
0.5386560630	0.06260957590
d1-d14:
0.01618238334	0.05672432583	0.1253955075	0.2416860547	0.3971492148	0.6639329233
1.126677960	1.769421313	2.845972352	4.696532726	7.547999989	11.98192127
19.07494822	31.45056427
end:

begin:
entry no.:
303
Cf(4+)
Z (atomic number):
98
Z0 (number of electrons):
94
Alpha:
0.009399905810
c1-c14:
0.05654436315	0.1097140221	0.1352336767	0.2420980834	0.3630427149	0.3018947064
0.5407920281	0.8937838594	0.9331374795	1.150869417	1.495801264	1.236953367
0.4715723660	0.04614503880
d1-d14:
0.01563738057	0.05479919418	0.1199432635	0.2311633112	0.3780372469	0.6187366804
1.059484509	1.661254368	2.650717203	4.369654356	6.967378685	10.87561078
16.89968241	26.81386872
end:

begin:
entry no.:
304
Es(2+)
Z (atomic number):
99
Z0 (number of electrons):
97
Alpha:
0.009659501379
c1-c15:
0.05815897183	0.1127039484	0.1396872667	0.2524968055	0.3662618982	0.3093397428
0.5532539964	0.8994993751	0.9894048577	1.187604927	1.531402900	1.527647238
1.001550321	0.3417936711	0.03701659979
d1-d15:
0.01557541109	0.05448721477	0.1197218550	0.2295532949	0.3749861168	0.6147253380
1.037416660	1.614747706	2.539311031	4.089254172	6.487534606	10.19829081
16.11889353	26.02334995	45.02651386
end:

begin:
entry no.:
305
Es(3+)
Z (atomic number):
99
Z0 (number of electrons):
96
Alpha:
0.009412536343
c1-c15:
0.05655879559	0.1091325785	0.1340799871	0.2342181967	0.3495672226	0.2913884163
0.4664373263	0.8266916305	0.9365820507	1.074966456	1.416897221	1.447515713
0.9064248095	0.2600739620	0.01848754929
d1-d15:
0.01531853244	0.05350883181	0.1166544462	0.2227001897	0.3606385344	0.5760512553
0.9651744747	1.491268847	2.318490714	3.728076331	5.917208172	9.222884390
14.31059486	22.31537987	36.05265076
end:

begin:
entry no.:
306
Fm(2+)
Z (atomic number):
100
Z0 (number of electrons):
98
Alpha:
0.009776392510
c1-c15:
0.05885064183	0.1138551211	0.1410141068	0.2593208050	0.3595723562	0.3026018029
0.5580079317	0.8823321185	0.9782035522	1.184226532	1.511276885	1.496284256
0.9761691385	0.3244660044	0.03235986374
d1-d15:
0.01561066887	0.05451167512	0.1203527786	0.2295743774	0.3740613301	0.6154166976
1.025940575	1.585376429	2.476741848	3.962294089	6.281548387	9.904186381
15.73252093	25.53313028	44.16670132
end:

begin:
entry no.:
307
Fm(3+)
Z (atomic number):
100
Z0 (number of electrons):
97
Alpha:
0.009633509079
c1-c14:
0.05799304957	0.1124031137	0.1393358182	0.2593973142	0.3600159586	0.3046537369
0.5957517538	0.9211066926	1.006289579	1.278286914	1.558740971	1.261483119
0.5129647942	0.05899998315
d1-d14:
0.01554486811	0.05433639140	0.1201154958	0.2301056857	0.3766870858	0.6283028003
1.058142846	1.659139555	2.664907289	4.380904623	7.062283876	11.28175087
18.06695686	29.80855986
end:

begin:
entry no.:
308
Md(2+)
Z (atomic number):
101
Z0 (number of electrons):
99
Alpha:
0.009151261709
c1-c15:
0.05514511421	0.1066796082	0.1333949390	0.2363784481	0.3508533991	0.2971485912
0.5148197658	0.8619010410	0.9811547645	1.158055367	1.459723082	1.480120125
1.013209747	0.3640022001	0.04013927589
d1-d15:
0.01445077656	0.05052863446	0.1105972098	0.2120624114	0.3462911464	0.5639038055
0.9502804316	1.475923182	2.309586691	3.693609350	5.848178925	9.213252759
14.64599298	23.75548441	40.90466706
end:

begin:
entry no.:
309
Md(3+)
Z (atomic number):
101
Z0 (number of electrons):
98
Alpha:
0.009006473292
c1-c15:
0.05426799901	0.1050377743	0.1309166406	0.2300287471	0.3409888445	0.2812270485
0.4537519388	0.7834406409	0.9052790021	1.039475039	1.349603842	1.419640320
0.9375901655	0.2778455772	0.01815008251
d1-d15:
0.01436924537	0.05027373708	0.1099347153	0.2106844681	0.3424854931	0.5499114275
0.9139527785	1.395825639	2.139565612	3.377042990	5.321416814	8.330097542
13.09443845	20.79452398	34.22462750
end:

begin:
entry no.:
310
No(2+)
Z (atomic number):
102
Z0 (number of electrons):
100
Alpha:
0.009966740257
c1-c15:
0.06002074455	0.1156440397	0.1447492565	0.2743032604	0.3485315161	0.3063843482
0.6060591662	0.8978009291	1.006665866	1.241370618	1.500707359	1.370996696
0.8011151372	0.2330986371	0.02090258759
d1-d15:
0.01561565967	0.05435652346	0.1213404867	0.2296579548	0.3746866209	0.6292279837
1.031693148	1.594379614	2.507652381	4.012097552	6.372488648	10.11736455
16.12998571	25.93337904	43.62737206
end:

begin:
entry no.:
311
No(3+)
Z (atomic number):
102
Z0 (number of electrons):
99
Alpha:
0.009771839769
c1-c14:
0.05878097415	0.1132088412	0.1408027484	0.2666004810	0.3454517775	0.3017564859
0.6128449437	0.9125810035	1.020073617	1.284528372	1.487022859	1.163225256
0.4665078656	0.05311183875
d1-d14:
0.01545747725	0.05379696824	0.1197028936	0.2268747375	0.3702064205	0.6234786478
1.033334534	1.615289576	2.591501978	4.232496624	6.803524205	10.86148642
17.38850996	28.60198991
end:

begin:
entry no.:
312
Lr(3+)
Z (atomic number):
103
Z0 (number of electrons):
100
Alpha:
0.01016072769
c1-c14:
0.06116557881	0.1171377301	0.1480341315	0.2848953406	0.3355637669	0.3172238625
0.6559836693	0.9168003322	1.027177631	1.280404897	1.425164406	1.086496196
0.4253059751	0.04592510260
d1-d14:
0.01593854992	0.05530965087	0.1246241295	0.2339624720	0.3820459345	0.6539511599
1.064660214	1.660828861	2.658551750	4.294610005	6.836293543	10.85010669
17.33189728	28.48760225
end:

begin:
entry no.:
313
Rf(4+)
Z (atomic number):
104
Z0 (number of electrons):
100
Alpha:
0.009198583187
c1-c14:
0.05529935670	0.1062132233	0.1316028853	0.2438903765	0.3255611604	0.2759128200
0.5472876930	0.8465481970	0.9481696571	1.151329378	1.330103923	1.055842696
0.4225323787	0.04597657166
d1-d14:
0.01439380450	0.05003351903	0.1105603952	0.2090545652	0.3391654210	0.5625598052
0.9336063402	1.448794284	2.290483878	3.688384137	5.851515401	9.188115372
14.41051829	23.06009034
end:

begin:
entry no.:
314
Db(5+)
Z (atomic number):
105
Z0 (number of electrons):
100
Alpha:
0.009357104423
c1-c14:
0.05621011010	0.1074446295	0.1337117408	0.2534188767	0.3150322270	0.2779624176
0.5786738050	0.8390234326	0.9235792495	1.123885457	1.219547949	0.8388471326
0.2624162879	0.01919739958
d1-d14:
0.01465557132	0.05079471519	0.1131618476	0.2125066243	0.3447543775	0.5817650806
0.9539612235	1.479656628	2.345578180	3.758794205	5.897121985	9.098913725
13.92785489	21.70750225
end:

begin:
entry no.:
315
Sg(6+)
Z (atomic number):
106
Z0 (number of electrons):
100
Alpha:
0.01003615375
c1-c13:
0.06039575243	0.1140386986	0.1484085836	0.2869668348	0.2971274059	0.3343802558
0.6874598446	0.8664568130	0.9766682013	1.190135631	1.041633612	0.4364518107
0.04709362584
d1-d13:
0.01577580748	0.05443316580	0.1243567291	0.2304216484	0.3778232501	0.6648362272
1.065862952	1.676047382	2.719125761	4.382724374	6.894805913	10.70931579
16.81433177
end:

begin:
entry no.:
316
Bh(7+)
Z (atomic number):
107
Z0 (number of electrons):
100
Alpha:
0.01007237353
c1-c13:
0.06056755920	0.1132924705	0.1490732736	0.2851395257	0.2821165168	0.3325021416
0.6682640389	0.8173603064	0.9033894228	1.086864085	0.9485329025	0.3953528846
0.04205837275
d1-d13:
0.01584147666	0.05446509350	0.1248203721	0.2293957838	0.3755841902	0.6603394577
1.047812886	1.632271018	2.608241301	4.123854498	6.359124277	9.697263091
14.99042447
end:

begin:
entry no.:
317
Hs(8+)
Z (atomic number):
108
Z0 (number of electrons):
100
Alpha:
0.009472961730
c1-c13:
0.05692031067	0.1070995679	0.1378535573	0.2648626348	0.2769201687	0.2945869723
0.6152866332	0.7815400255	0.8521775541	1.023121906	0.8978231513	0.3785225043
0.04209387379
d1-d13:
0.01488214937	0.05125046362	0.1164182788	0.2148951995	0.3495127206	0.6088160460
0.9698902555	1.502830022	2.393049740	3.785033216	5.800293445	8.735998527
13.32590120
end:

begin:
entry no.:
318
Cn(2+)
Z (atomic number):
112
Z0 (number of electrons):
110
Alpha:
0.01068016656
c1-c15:
0.06449601711	0.1173308376	0.1655355522	0.2948198008	0.2685114273	0.3980264438
0.7553867930	0.8929967188	1.018561077	1.393534686	1.710626961	1.685934524
1.213940217	0.4811526222	0.05673723957
d1-d15:
0.01529175796	0.05211759555	0.1199778536	0.2162628516	0.3566279736	0.6200718654
0.9731395126	1.525640413	2.488268507	4.068067198	6.591254504	10.67403070
17.27182620	27.91617288	46.00501793
end:

:***************:
